# Supplementary material for: Characterization of Proteus mirabilis and associated plasmids isolated from anaerobic dairy cattle manure digesters
Source: PLoS One. 2023 Aug 10;18(8):e0289703. doi: 10.1371/journal.pone.0289703 (PMC10414651; doi:10.1371/journal.pone.0289703)
Supplement: S1 Table — (XLSX) [file pone.0289703.s001.xlsx]

## Sheet: Table 1 CTXM
Supplementary Table 1: Characteristics and source information for Proteus mirabilis isolates carrying blaCTX-M (n=56) from this study
									Antimicrobial disc susceptibility zone
Farm	Manure Process	Month Sampled	Year Sampled	Isolate ID	CTX-M variant	CTX-M location	other resistance genes on the same contig	Cluster (Fig 1)	CHL	CIP	SUL	SXT	KAN	GEN	STR	TET	AMP	AMC	CTX	FOX
Farm 4	Raw	December	2018	173-1c	CTX-M-15	105kb Inc-negative plasmid	catB3, aph(6)-1d, aph(3'')-1b, sul2, dfrA1, aadA14, blaOXA-1, aac(6')-Ib-cr, floR		6	30	6	6	14	21	6	6	6	14	6	21
Farm 4	Raw	December	2018	173-2d	CTX-M-15	105kb Inc-negative plasmid	catB3, aph(6)-1d, aph(3'')-1b, sul2, dfrA1, aadA14, blaOXA-1, aac(6')-Ib-cr, floR		6	30	6	6	14	21	6	6	6	16	6	22
Farm 4	Raw	December	2018	173-3d	CTX-M-15	105kb Inc-negative plasmid	catB3, aph(6)-1d, aph(3'')-1b, sul2, dfrA1, aadA14, blaOXA-1, aac(6')-Ib-cr, floR	1	6	27	6	6	12	20	6	6	6	14	6	21
Farm 3	Raw	December	2018	181-3b	CTX-M-65	chromosome	tet(J), tet(C), aph(6)-1d, aph(3'')-1b, sul2, dfrA32, aadA2, fosA3, aac(6')-Ib-cr, floR		10	20	6	6	6	14	8	6	6	23	13	19
Farm 7	Raw	December	2018	187-1d	CTX-M-15	112kb Inc-negative plasmid	catB3, aph(6)-1d, aph(3'')-1b, sul2, dfrA1, aadA14, blaOXA-1, aac(6')-Ib-cr, floR	2	6	25	6	6	15	17	6	6	6	14	6	21
Farm 7	Digestate with solids	December	2018	188-2d	CTX-M-15	112kb Inc-negative plasmid	catB3, aph(6)-1d, aph(3'')-1b, sul2, dfrA1, aadA14, blaOXA-1, aac(6')-Ib-cr, floR	2	6	24	6	6	16	18	6	6	6	14	6	21
Farm 4	Raw	January	2019	192-3c	CTX-M-15	105kb Inc-negative plasmid	catB3, aph(6)-1d, aph(3'')-1b, sul2, dfrA1, aadA14, blaOXA-1, aac(6')-Ib-cr, floR	1	6	25	6	6	14	18	6	6	6	15	12	21
Farm 4	Raw	February	2019	219-1b	CTX-M-15	105kb Inc-negative plasmid	catB3, aph(6)-1d, aph(3'')-1b, sul2, dfrA1, aadA14, blaOXA-1, aac(6')-Ib-cr, floR	1	6	26	6	6	17	20	6	6	6	15	6	22
Farm 4	Raw	February	2019	219-2e	CTX-M-15	105kb Inc-negative plasmid	catB3, aph(6)-1d, aph(3'')-1b, sul2, dfrA1, aadA14, blaOXA-1, aac(6')-Ib-cr, floR	1	6	25	6	6	14	18	6	6	6	16	6	23
Farm 4	Raw	February	2019	219-3c	CTX-M-15	105kb Inc-negative plasmid	catB3, aph(6)-1d, aph(3'')-1b, sul2, dfrA1, aadA14, blaOXA-1, aac(6')-Ib-cr, floR	1	6	27	6	6	16	19	6	6	6	15	6	20
Farm 7	Raw	February	2019	235-1c	CTX-M-15	112kb Inc-negative plasmid	catB3, aph(6)-1d, aph(3'')-1b, sul2, dfrA1, aadA14, blaOXA-1, aac(6')-Ib-cr, floR	2	8	25	6	6	15	19	6	6	6	13	13	22
Farm 7	Raw	February	2019	235-2d	CTX-M-15	112kb Inc-negative plasmid	catB3, aph(6)-1d, aph(3'')-1b, sul2, dfrA1, aadA14, blaOXA-1, aac(6')-Ib-cr, floR	2	6	24	6	6	15	19	6	6	6	14	6	23
Farm 7	Raw	February	2019	235-3b	CTX-M-15	105kb Inc-negative plasmid	catB3, aph(6)-1d, aph(3'')-1b, sul2, dfrA1, aadA14, blaOXA-1, aac(6')-Ib-cr, floR	2	8	25	6	6	15	18	6	6	6	14	13	21
Farm 4	Raw	March	2019	240-2c	CTX-M-15	105kb Inc-negative plasmid	catB3, aph(6)-1d, aph(3'')-1b, sul2, dfrA1, aadA14, blaOXA-1, aac(6')-Ib-cr, floR	1	6	26	6	6	16	20	6	6	6	15	6	20
Farm 4	Digestate with solids	March	2019	241-2c	CTX-M-15	105kb Inc-negative plasmid	catB3, aph(6)-1d, aph(3'')-1b, sul2, dfrA1, aadA14, blaOXA-1, aac(6')-Ib-cr, floR	1	6	26	6	6	16	20	6	6	6	14	6	20
Farm 7	Raw	March	2019	257-1c	CTX-M-15	97kb Inc-negative contig	catB3, aph(6)-1d, aph(3'')-1b, sul2, dfrA1, aadA14, blaOXA-1, aac(6')-Ib-cr, floR	2	6	23	6	6	14	18	6	6	6	14	6	21
Farm 7	Raw	March	2019	257-1d	CTX-M-15	105kb Inc-negative plasmid	catB3, aph(6)-1d, aph(3'')-1b, sul2, dfrA1, aadA14, blaOXA-1, aac(6')-Ib-cr, floR	2	6	25	6	6	15	18	6	6	6	15	6	22
Farm 7	Raw	March	2019	257-1e	CTX-M-15	105kb Inc-negative plasmid	catB3, aph(6)-1d, aph(3'')-1b, sul2, dfrA1, aadA14, blaOXA-1, aac(6')-Ib-cr, floR	2	6	23	6	6	14	18	6	6	6	14	6	21
Farm 7	Digestate with solids	March	2019	258-1d	CTX-M-15	97kb Inc-negative contig	catB3, aph(6)-1d, aph(3'')-1b, sul2, dfrA1, aadA14, blaOXA-1, aac(6')-Ib-cr, floR	2	6	22	6	6	14	17	6	6	6	14	6	21
Farm 7	Digestate with solids	March	2019	258-1e	CTX-M-15	105kb Inc-negative plasmid	catB3, aph(6)-1d, aph(3'')-1b, sul2, dfrA1, aadA14, blaOXA-1, aac(6')-Ib-cr, floR	2	6	25	6	6	15	18	6	6	6	14	13	21
Farm 7	Digestate with solids	March	2019	258-2d	CTX-M-15	112kb Inc-negative plasmid	catB3, aph(6)-1d, aph(3'')-1b, sul2, dfrA1, aadA14, blaOXA-1, aac(6')-Ib-cr, floR	2	6	24	6	6	14	13	6	6	6	14	6	20
Farm 7	Digestate with solids	March	2019	258-3e	CTX-M-15	105kb Inc-negative plasmid	catB3, aph(6)-1d, aph(3'')-1b, sul2, dfrA1, aadA14, blaOXA-1, aac(6')-Ib-cr, floR	2	6	24	6	6	16	18	6	6	6	15	6	20
Farm 7	Digestate without solids	March	2019	259-2e	CTX-M-1	43kb IncN	none		18	35	29	18	20	21	6	6	6	18	6	21
Farm 7	Digestate without solids	March	2019	259-3b	CTX-M-15	105kb Inc-negative plasmid	catB3, aph(6)-1d, aph(3'')-1b, sul2, dfrA1, aadA14, blaOXA-1, aac(6')-Ib-cr, floR	2	6	23	6	6	13	18	6	6	6	13	6	21
Farm 7	Digestate without solids	March	2019	259-3c	CTX-M-15	97kb Inc-negative contig	catB3, aph(6)-1d, aph(3'')-1b, sul2, dfrA1, aadA14, blaOXA-1, aac(6')-Ib-cr, floR	2	6	23	6	6	14	18	6	6	6	14	6	21
Farm 7	Dewatered	March	2019	260-2b	CTX-M-15	112kb Inc-negative plasmid	catB3, aph(6)-1d, aph(3'')-1b, sul2, dfrA1, aadA14, blaOXA-1, aac(6')-Ib-cr, floR	2	6	24	6	6	13	18	15	6	6	14	6	21
Farm 7	Dewatered	March	2019	260-2c	CTX-M-15	97kb Inc-negative contig	catB3, aph(6)-1d, aph(3'')-1b, sul2, dfrA1, aadA14, blaOXA-1, aac(6')-Ib-cr, floR	2	6	24	6	6	14	17	14	6	6	15	6	20
Farm 7	Raw	April	2019	279-1e	CTX-M-15	105kb Inc-negative plasmid	catB3, aph(6)-1d, aph(3'')-1b, sul2, dfrA1, aadA14, blaOXA-1, aac(6')-Ib-cr, floR	2	6	21	6	6	14	18	15	6	6	16	6	21
Farm 7	Raw	April	2019	279-2e	CTX-M-15	105kb Inc-negative plasmid	catB3, aph(6)-1d, aph(3'')-1b, sul2, dfrA1, aadA14, blaOXA-1, aac(6')-Ib-cr, floR	2	6	26	6	6	15	19	15	6	6	17	6	22
Farm 7	Raw	April	2019	279-2f	CTX-M-15	98kb Inc-negative contig	catB3, aph(6)-1d, aph(3'')-1b, sul2, dfrA1, aadA14, blaOXA-1, aac(6')-Ib-cr, floR	2	6	25	6	6	15	19	15	6	6	15	6	22
Farm 7	Raw	April	2019	279-3e	CTX-M-15	97kb Inc-negative contig	catB3, aph(6)-1d, aph(3'')-1b, sul2, dfrA1, aadA14, blaOXA-1, aac(6')-Ib-cr, floR	2	6	25	6	6	14	19	15	6	6	15	6	22
Farm 7	Digestate with solids	April	2019	280-1e	CTX-M-15	105kb Inc-negative plasmid	catB3, aph(6)-1d, aph(3'')-1b, sul2, dfrA1, aadA14, blaOXA-1, aac(6')-Ib-cr, floR	2	6	26	6	6	15	19	13	6	6	14	6	21
Farm 7	Digestate with solids	April	2019	280-3d	CTX-M-15	105kb Inc-negative plasmid	catB3, aph(6)-1d, aph(3'')-1b, sul2, dfrA1, aadA14, blaOXA-1, aac(6')-Ib-cr, floR	2	6	24	6	6	14	18	15	6	6	15	6	22
Farm 7	Digestate without solids	April	2019	281-1d	CTX-M-15	97kb Inc-negative contig	catB3, aph(6)-1d, aph(3'')-1b, sul2, dfrA1, aadA14, blaOXA-1, aac(6')-Ib-cr, floR	2	8	24	8	6	13	18	15	6	6	14	6	20
Farm 7	Dewatered	April	2019	282-3b	CTX-M-15	105kb Inc-negative plasmid	catB3, aph(6)-1d, aph(3'')-1b, sul2, dfrA1, aadA14, blaOXA-1, aac(6')-Ib-cr, floR	2	6	25	6	6	15	20	16	6	6	15	6	21
Farm 1	Raw	June	2019	284-3e	CTX-M-15	105kb Inc-negative plasmid	catB3, aph(6)-1d, aph(3'')-1b, sul2, dfrA1, aadA14, blaOXA-1, aac(6')-Ib-cr, floR	1	6	27	6	6	17	20	15	6	6	15	6	20
Farm 1	Digestate without solids	June	2019	286-1c	CTX-M-15	105kb Inc-negative plasmid	catB3, aph(6)-1d, aph(3'')-1b, sul2, dfrA1, aadA14, blaOXA-1, aac(6')-Ib-cr, floR	1	6	28	6	6	15	20	17	6	6	15	6	22
Farm 1	Digestate without solids	June	2019	286-3b	CTX-M-15	105kb Inc-negative plasmid	catB3, aph(6)-1d, aph(3'')-1b, sul2, dfrA1, aadA14, blaOXA-1, aac(6')-Ib-cr, floR	1	6	28	6	6	16	21	18	6	6	15	6	21
Farm 4	Raw	June	2019	294-1c	CTX-M-15	105kb Inc-negative plasmid	catB3, aph(6)-1d, aph(3'')-1b, sul2, dfrA1, aadA14, blaOXA-1, aac(6')-Ib-cr, floR	1	6	25	6	6	12	17	6	6	6	10	6	16
Farm 4	Raw	June	2019	294-1d	CTX-M-15	105kb Inc-negative plasmid	catB3, aph(6)-1d, aph(3'')-1b, sul2, dfrA1, aadA14, blaOXA-1, aac(6')-Ib-cr, floR	1	6	26	8	6	16	20	6	6	6	18	6	20
Farm 4	Raw	June	2019	294-2d	CTX-M-15	105kb Inc-negative plasmid	catB3, aph(6)-1d, aph(3'')-1b, sul2, dfrA1, aadA14, blaOXA-1, aac(6')-Ib-cr, floR	1	6	27	6	6	15	19	6	6	6	14	6	20
Farm 4	Raw	June	2019	294-3c	CTX-M-15	105kb Inc-negative plasmid	catB3, aph(6)-1d, aph(3'')-1b, sul2, dfrA1, aadA14, blaOXA-1, aac(6')-Ib-cr, floR	1	6	28	6	6	15	20	16	6	6	15	6	19
Farm 4	Raw	June	2019	294-3d	CTX-M-15	105kb Inc-negative plasmid	catB3, aph(6)-1d, aph(3'')-1b, sul2, dfrA1, aadA14, blaOXA-1, aac(6')-Ib-cr, floR	1	6	26	6	6	15	19	6	6	6	19	6	19
Farm 7	Raw	June	2019	301-1e	CTX-M-15	105kb Inc-negative plasmid	catB3, aph(6)-1d, aph(3'')-1b, sul2, dfrA1, aadA14, blaOXA-1, aac(6')-Ib-cr, floR	2	6	24	6	6	13	17	6	6	6	15	6	19
Farm 7	Raw	June	2019	301-1f	CTX-M-15	105kb Inc-negative plasmid	catB3, aph(6)-1d, aph(3'')-1b, sul2, dfrA1, aadA14, blaOXA-1, aac(6')-Ib-cr, floR	2	6	24	6	6	15	18	6	6	6	14	6	20
Farm 7	Raw	June	2019	301-2e	CTX-M-15	98kb Inc-negative contig	catB3, aph(6)-1d, aph(3'')-1b, sul2, dfrA1, aadA14, blaOXA-1, aac(6')-Ib-cr, floR	2	6	25	6	6	13	20	6	6	6	15	6	21
Farm 7	Digestate without solids	June	2019	303-1b	CTX-M-15	105kb Inc-negative plasmid	catB3, aph(6)-1d, aph(3'')-1b, sul2, dfrA1, aadA14, blaOXA-1, aac(6')-Ib-cr, floR	2	6	28	6	6	15	20	6	6	6	15	6	21
Farm 7	Digestate without solids	June	2019	303-1c	CTX-M-15	105kb Inc-negative plasmid	catB3, aph(6)-1d, aph(3'')-1b, sul2, dfrA1, aadA14, blaOXA-1, aac(6')-Ib-cr, floR	2	6	27	6	6	15	20	6	6	6	15	6	20
Farm 7	Digestate without solids	June	2019	303-2c	CTX-M-15	105kb Inc-negative plasmid	catB3, aph(6)-1d, aph(3'')-1b, sul2, dfrA1, aadA14, blaOXA-1, aac(6')-Ib-cr, floR	2	6	25	6	6	16	19	6	6	6	15	6	22
Farm 7	Digestate without solids	June	2019	303-2d	CTX-M-15	105kb Inc-negative plasmid	catB3, aph(6)-1d, aph(3'')-1b, sul2, dfrA1, aadA14, blaOXA-1, aac(6')-Ib-cr, floR	2	6	25	6	6	15	19	6	6	6	15	6	22
Farm 7	Dewatered	June	2019	304-2c	CTX-M-15	105kb Inc-negative plasmid	catB3, aph(6)-1d, aph(3'')-1b, sul2, dfrA1, aadA14, blaOXA-1, aac(6')-Ib-cr, floR	2	6	25	6	6	16	19	6	6	6	15	6	21
Farm 7	Dewatered	June	2019	304-3c	CTX-M-15	105kb Inc-negative plasmid	catB3, aph(6)-1d, aph(3'')-1b, sul2, dfrA1, aadA14, blaOXA-1, aac(6')-Ib-cr, floR	2	6	26	6	6	14	19	6	6	6	15	6	19
Farm 4	Raw	August	2019	333-3e	CTX-M-15	105kb Inc-negative plasmid	catB3, aph(6)-1d, aph(3'')-1b, sul2, dfrA1, aadA14, blaOXA-1, aac(6')-Ib-cr, floR	1	6	26	6	6	14	21	6	6	6	15	6	21
Farm 7	Digestate with solids	August	2019	341-1d	CTX-M-15	101kb Inc-negative plasmid	catB3, aph(6)-1d, aph(3'')-1b, sul2, dfrA1, aadA14, blaOXA-1, aac(6')-Ib-cr	2	26	27	6	6	15	20	15	6	6	15	6	20
Farm 7	Digestate with solids	August	2019	341-3d	CTX-M-15	105kb Inc-negative plasmid	catB3, aph(6)-1d, aph(3'')-1b, sul2, dfrA1, aadA14, blaOXA-1, aac(6')-Ib-cr, floR	2	6	28	6	6	15	20	15	6	6	15	6	20
Farm 7	Digestate without solids	October	2019	347-2c	CTX-M-15	105kb Inc-negative plasmid	catB3, aph(6)-1d, aph(3'')-1b, sul2, dfrA1, aadA14, blaOXA-1, aac(6')-Ib-cr, floR	2	6	25	6	6	15	20	16	6	6	14	6	21
