# Supplementary material for: Characterization of Proteus mirabilis and associated plasmids isolated from anaerobic dairy cattle manure digesters
Source: PLoS One. 2023 Aug 10;18(8):e0289703. doi: 10.1371/journal.pone.0289703 (PMC10414651; doi:10.1371/journal.pone.0289703)
Supplement: S2 Table — (XLSX) [file pone.0289703.s002.xlsx]

## Sheet: Table 2 CMY
Supplementary Table 2: Characteristics and source information for Proteus mirabilis isolates carrying blaCMY (n=16) from this study
					Antimicrobial disc susceptibility zone
Farm	Manure Process	Month Sampled	Year Sampled	Isolate ID	CHL	CIP	SUL	SXT	KAN	GEN	STR	TET	AMP	AMC	CTX	FOX
Farm 1	Digestate with solids	November	2018	159-1a	21	38	22	27	20	14	11	6	6	8	15	10
Farm 1	Digestate with solids	November	2018	159-1c	20	36	17	25	19	12	10	6	6	6	11	11
Farm 3	Raw	January	2019	200-2c	15	30	20	22	18	18	15	6	6	6	18	6
Farm 1	Raw	March	2019	247-1b	19	33	21	25	21	22	19	6	6	6	18	6
Farm 1	Raw	March	2019	247-1c	28	35	19	26	20	22	18	6	6	6	17	6
Farm 1	Raw	March	2019	247-1d	28	34	18	22	21	22	18	6	6	6	18	10
Farm 1	Raw	March	2019	247-2b	28	35	23	22	21	22	19	6	6	6	18	6
Farm 1	Raw	March	2019	247-2c	27	35	20	22	21	23	19	6	6	6	13	6
Farm 1	Raw	March	2019	247-2d	26	35	18	20	22	23	17	6	6	6	16	6
Farm 1	Raw	March	2019	247-3b	14	35	20	25	19	21	30	6	6	6	15	6
Farm 1	Raw	March	2019	247-3c	20	37	25	27	21	22	6	6	6	6	10	6
Farm 3	Raw	April	2019	268-1c	8	35	26	27	21	22	16	6	6	6	13	6
Farm 3	Digestate with solids	April	2019	269-1e	14	40	6	18	17	18	21	6	6	6	19	6
Farm 3	Digestate with solids	April	2019	269-2d	21	35	26	24	21	22	17	6	6	6	13	6
Farm 3	Digestate without solids	April	2019	270-2c	20	38	21	24	20	21	18	6	6	6	15	11
Farm 3	Digestate without solids	April	2019	270-3c	19	37	21	25	21	22	16	6	6	6	16	6
