# Supplementary material for: Characterization of Proteus mirabilis and associated plasmids isolated from anaerobic dairy cattle manure digesters
Source: PLoS One. 2023 Aug 10;18(8):e0289703. doi: 10.1371/journal.pone.0289703 (PMC10414651; doi:10.1371/journal.pone.0289703)
Supplement: S3 Table — (XLSX) [file pone.0289703.s003.xlsx]

## Sheet: Table 3 core and shell genes
Supplementary Table 3: Roary analysis for 53 comparable Inc-negative plasmids showing 101 shared core genes, 29 shell genes, and 154 total genes considered
Gene	Non-unique Gene name	Annotation	No. isolates	No. sequences	Avg sequences per isolate	Genome Fragment	Order within Fragment	Accessory Fragment	Accessory Order with Fragment	QC	Min group size nuc	Max group size nuc	Avg group size nuc	173-1c	173-2d	173-3d	187-1d	188-2d	192-3c	219-1b	219-2e	219-3c	235-1c	235-2d	235-3b	240-2c	241-2c	257-1c	257-1d	257-1e	258-1d	258-1e	258-2d	258-3e	259-3b	259-3c	260-2b	260-2c	279-1e	279-2e	279-2f	279-3e	280-1e	280-3d	281-1d	281-3b	284-3e	286-1c	286-3b
group_100		hypothetical protein	53	53	1	1	49				425	425	425	DIBCJOKD_00084	GEGCILNK_00085	EAABAMHA_00085	GBFOINEM_00087	CNEBHCLE_00087	BCJBKFPJ_00019	IILMGPFM_00019	PDHEDHJO_00085	BDNOGJDI_00085	AEMJGAPP_00087	CDDPADKH_00087	PLOJAAKG_00019	BICDLLCC_00085	MGMLLMHA_00085	FBCHDOFE_00016	CHNDOLLN_00019	FPKDAHIO_00085	HHOBNPJG_00016	MPBCCFCL_00085	MDKCGGHP_00019	CDPNNDFP_00085	NMJPCHND_00019	CLFDKHLF_00094	AFJNJBID_00087	DNPFJFKK_00016	JIEOLDBH_00019	JMGNJEDI_00085	LDEBDBFM_00087	BFINLDGF_00094	BOPFBGNJ_00085	HHFDFLDI_00019	ICJJCNNC_00094	KGNJDNOE_00019	HKGENFCN_00085	MPNBACFB_00085	DHELFPHN_00085
group_101		hypothetical protein	53	53	1	1	90				227	227	227	DIBCJOKD_00014	GEGCILNK_00014	EAABAMHA_00014	GBFOINEM_00016	CNEBHCLE_00016	BCJBKFPJ_00090	IILMGPFM_00090	PDHEDHJO_00014	BDNOGJDI_00014	AEMJGAPP_00016	CDDPADKH_00016	PLOJAAKG_00090	BICDLLCC_00014	MGMLLMHA_00014	FBCHDOFE_00088	CHNDOLLN_00090	FPKDAHIO_00014	HHOBNPJG_00088	MPBCCFCL_00014	MDKCGGHP_00090	CDPNNDFP_00014	NMJPCHND_00090	CLFDKHLF_00022	AFJNJBID_00016	DNPFJFKK_00088	JIEOLDBH_00090	JMGNJEDI_00014	LDEBDBFM_00015	BFINLDGF_00022	BOPFBGNJ_00014	HHFDFLDI_00090	ICJJCNNC_00022	KGNJDNOE_00090	HKGENFCN_00014	MPNBACFB_00014	DHELFPHN_00014
group_102		hypothetical protein	53	53	1	1	120				284	284	284	DIBCJOKD_00043	GEGCILNK_00044	EAABAMHA_00044	GBFOINEM_00046	CNEBHCLE_00046	BCJBKFPJ_00060	IILMGPFM_00060	PDHEDHJO_00044	BDNOGJDI_00044	AEMJGAPP_00046	CDDPADKH_00046	PLOJAAKG_00060	BICDLLCC_00044	MGMLLMHA_00044	FBCHDOFE_00058	CHNDOLLN_00060	FPKDAHIO_00044	HHOBNPJG_00058	MPBCCFCL_00044	MDKCGGHP_00060	CDPNNDFP_00044	NMJPCHND_00060	CLFDKHLF_00052	AFJNJBID_00046	DNPFJFKK_00058	JIEOLDBH_00060	JMGNJEDI_00044	LDEBDBFM_00045	BFINLDGF_00052	BOPFBGNJ_00044	HHFDFLDI_00060	ICJJCNNC_00052	KGNJDNOE_00060	HKGENFCN_00044	MPNBACFB_00044	DHELFPHN_00044
group_103		hypothetical protein	53	53	1	1	113				641	641	641	DIBCJOKD_00036	GEGCILNK_00037	EAABAMHA_00037	GBFOINEM_00039	CNEBHCLE_00039	BCJBKFPJ_00067	IILMGPFM_00067	PDHEDHJO_00037	BDNOGJDI_00037	AEMJGAPP_00039	CDDPADKH_00039	PLOJAAKG_00067	BICDLLCC_00037	MGMLLMHA_00037	FBCHDOFE_00065	CHNDOLLN_00067	FPKDAHIO_00037	HHOBNPJG_00065	MPBCCFCL_00037	MDKCGGHP_00067	CDPNNDFP_00037	NMJPCHND_00067	CLFDKHLF_00045	AFJNJBID_00039	DNPFJFKK_00065	JIEOLDBH_00067	JMGNJEDI_00037	LDEBDBFM_00038	BFINLDGF_00045	BOPFBGNJ_00037	HHFDFLDI_00067	ICJJCNNC_00045	KGNJDNOE_00067	HKGENFCN_00037	MPNBACFB_00037	DHELFPHN_00037
group_104		hypothetical protein	53	53	1	1	47				314	314	314	DIBCJOKD_00086	GEGCILNK_00087	EAABAMHA_00087	GBFOINEM_00089	CNEBHCLE_00089	BCJBKFPJ_00017	IILMGPFM_00017	PDHEDHJO_00087	BDNOGJDI_00087	AEMJGAPP_00089	CDDPADKH_00089	PLOJAAKG_00017	BICDLLCC_00087	MGMLLMHA_00087	FBCHDOFE_00014	CHNDOLLN_00017	FPKDAHIO_00087	HHOBNPJG_00014	MPBCCFCL_00087	MDKCGGHP_00017	CDPNNDFP_00087	NMJPCHND_00017	CLFDKHLF_00095	AFJNJBID_00089	DNPFJFKK_00014	JIEOLDBH_00017	JMGNJEDI_00087	LDEBDBFM_00088	BFINLDGF_00095	BOPFBGNJ_00087	HHFDFLDI_00017	ICJJCNNC_00095	KGNJDNOE_00017	HKGENFCN_00087	MPNBACFB_00087	DHELFPHN_00087
group_105		hypothetical protein	53	53	1	1	89				368	368	368	DIBCJOKD_00013	GEGCILNK_00013	EAABAMHA_00013	GBFOINEM_00015	CNEBHCLE_00015	BCJBKFPJ_00091	IILMGPFM_00091	PDHEDHJO_00013	BDNOGJDI_00013	AEMJGAPP_00015	CDDPADKH_00015	PLOJAAKG_00091	BICDLLCC_00013	MGMLLMHA_00013	FBCHDOFE_00089	CHNDOLLN_00091	FPKDAHIO_00013	HHOBNPJG_00089	MPBCCFCL_00013	MDKCGGHP_00091	CDPNNDFP_00013	NMJPCHND_00091	CLFDKHLF_00021	AFJNJBID_00015	DNPFJFKK_00089	JIEOLDBH_00091	JMGNJEDI_00013	LDEBDBFM_00014	BFINLDGF_00021	BOPFBGNJ_00013	HHFDFLDI_00091	ICJJCNNC_00021	KGNJDNOE_00091	HKGENFCN_00013	MPNBACFB_00013	DHELFPHN_00013
mazF		Endoribonuclease toxin MazF	53	53	1	1	93				332	332	332	DIBCJOKD_00017	GEGCILNK_00017	EAABAMHA_00017	GBFOINEM_00019	CNEBHCLE_00019	BCJBKFPJ_00087	IILMGPFM_00087	PDHEDHJO_00017	BDNOGJDI_00017	AEMJGAPP_00019	CDDPADKH_00019	PLOJAAKG_00087	BICDLLCC_00017	MGMLLMHA_00017	FBCHDOFE_00085	CHNDOLLN_00087	FPKDAHIO_00017	HHOBNPJG_00085	MPBCCFCL_00017	MDKCGGHP_00087	CDPNNDFP_00017	NMJPCHND_00087	CLFDKHLF_00025	AFJNJBID_00019	DNPFJFKK_00085	JIEOLDBH_00087	JMGNJEDI_00017	LDEBDBFM_00018	BFINLDGF_00025	BOPFBGNJ_00017	HHFDFLDI_00087	ICJJCNNC_00025	KGNJDNOE_00087	HKGENFCN_00017	MPNBACFB_00017	DHELFPHN_00017
group_107		hypothetical protein	53	53	1	1	117				659	659	659	DIBCJOKD_00040	GEGCILNK_00041	EAABAMHA_00041	GBFOINEM_00043	CNEBHCLE_00043	BCJBKFPJ_00063	IILMGPFM_00063	PDHEDHJO_00041	BDNOGJDI_00041	AEMJGAPP_00043	CDDPADKH_00043	PLOJAAKG_00063	BICDLLCC_00041	MGMLLMHA_00041	FBCHDOFE_00061	CHNDOLLN_00063	FPKDAHIO_00041	HHOBNPJG_00061	MPBCCFCL_00041	MDKCGGHP_00063	CDPNNDFP_00041	NMJPCHND_00063	CLFDKHLF_00049	AFJNJBID_00043	DNPFJFKK_00061	JIEOLDBH_00063	JMGNJEDI_00041	LDEBDBFM_00042	BFINLDGF_00049	BOPFBGNJ_00041	HHFDFLDI_00063	ICJJCNNC_00049	KGNJDNOE_00063	HKGENFCN_00041	MPNBACFB_00041	DHELFPHN_00041
umuC		Protein UmuC	53	53	1	1	37				1073	1073	1073	DIBCJOKD_00096	GEGCILNK_00097	EAABAMHA_00097	GBFOINEM_00099	CNEBHCLE_00099	BCJBKFPJ_00007	IILMGPFM_00007	PDHEDHJO_00097	BDNOGJDI_00097	AEMJGAPP_00099	CDDPADKH_00099	PLOJAAKG_00007	BICDLLCC_00097	MGMLLMHA_00097	FBCHDOFE_00007	CHNDOLLN_00007	FPKDAHIO_00097	HHOBNPJG_00007	MPBCCFCL_00097	MDKCGGHP_00007	CDPNNDFP_00097	NMJPCHND_00007	CLFDKHLF_00102	AFJNJBID_00099	DNPFJFKK_00007	JIEOLDBH_00007	JMGNJEDI_00097	LDEBDBFM_00095	BFINLDGF_00102	BOPFBGNJ_00097	HHFDFLDI_00007	ICJJCNNC_00102	KGNJDNOE_00007	HKGENFCN_00097	MPNBACFB_00097	DHELFPHN_00097
parM		Plasmid segregation protein ParM	53	53	1	1	154				959	959	959	DIBCJOKD_00076	GEGCILNK_00077	EAABAMHA_00077	GBFOINEM_00079	CNEBHCLE_00079	BCJBKFPJ_00027	IILMGPFM_00027	PDHEDHJO_00077	BDNOGJDI_00077	AEMJGAPP_00079	CDDPADKH_00079	PLOJAAKG_00027	BICDLLCC_00077	MGMLLMHA_00077	FBCHDOFE_00024	CHNDOLLN_00027	FPKDAHIO_00077	HHOBNPJG_00024	MPBCCFCL_00077	MDKCGGHP_00027	CDPNNDFP_00077	NMJPCHND_00027	CLFDKHLF_00086	AFJNJBID_00079	DNPFJFKK_00024	JIEOLDBH_00027	JMGNJEDI_00077	LDEBDBFM_00079	BFINLDGF_00086	BOPFBGNJ_00077	HHFDFLDI_00027	ICJJCNNC_00086	KGNJDNOE_00027	HKGENFCN_00077	MPNBACFB_00077	DHELFPHN_00077
hcpA		Major exported protein	53	53	1	1	85				479	479	479	DIBCJOKD_00009	GEGCILNK_00009	EAABAMHA_00009	GBFOINEM_00011	CNEBHCLE_00011	BCJBKFPJ_00095	IILMGPFM_00095	PDHEDHJO_00009	BDNOGJDI_00009	AEMJGAPP_00011	CDDPADKH_00011	PLOJAAKG_00095	BICDLLCC_00009	MGMLLMHA_00009	FBCHDOFE_00092	CHNDOLLN_00095	FPKDAHIO_00009	HHOBNPJG_00092	MPBCCFCL_00009	MDKCGGHP_00095	CDPNNDFP_00009	NMJPCHND_00095	CLFDKHLF_00018	AFJNJBID_00011	DNPFJFKK_00092	JIEOLDBH_00095	JMGNJEDI_00009	LDEBDBFM_00011	BFINLDGF_00018	BOPFBGNJ_00009	HHFDFLDI_00095	ICJJCNNC_00018	KGNJDNOE_00095	HKGENFCN_00009	MPNBACFB_00009	DHELFPHN_00009
tus		DNA replication terminus site-binding protein	53	53	1	1	51				833	833	833	DIBCJOKD_00082	GEGCILNK_00083	EAABAMHA_00083	GBFOINEM_00085	CNEBHCLE_00085	BCJBKFPJ_00021	IILMGPFM_00021	PDHEDHJO_00083	BDNOGJDI_00083	AEMJGAPP_00085	CDDPADKH_00085	PLOJAAKG_00021	BICDLLCC_00083	MGMLLMHA_00083	FBCHDOFE_00018	CHNDOLLN_00021	FPKDAHIO_00083	HHOBNPJG_00018	MPBCCFCL_00083	MDKCGGHP_00021	CDPNNDFP_00083	NMJPCHND_00021	CLFDKHLF_00092	AFJNJBID_00085	DNPFJFKK_00018	JIEOLDBH_00021	JMGNJEDI_00083	LDEBDBFM_00085	BFINLDGF_00092	BOPFBGNJ_00083	HHFDFLDI_00021	ICJJCNNC_00092	KGNJDNOE_00021	HKGENFCN_00083	MPNBACFB_00083	DHELFPHN_00083
group_112		hypothetical protein	53	53	1	1	135				497	497	497	DIBCJOKD_00057	GEGCILNK_00058	EAABAMHA_00058	GBFOINEM_00060	CNEBHCLE_00060	BCJBKFPJ_00046	IILMGPFM_00046	PDHEDHJO_00058	BDNOGJDI_00058	AEMJGAPP_00060	CDDPADKH_00060	PLOJAAKG_00046	BICDLLCC_00058	MGMLLMHA_00058	FBCHDOFE_00043	CHNDOLLN_00046	FPKDAHIO_00058	HHOBNPJG_00043	MPBCCFCL_00058	MDKCGGHP_00046	CDPNNDFP_00058	NMJPCHND_00046	CLFDKHLF_00067	AFJNJBID_00060	DNPFJFKK_00043	JIEOLDBH_00046	JMGNJEDI_00058	LDEBDBFM_00060	BFINLDGF_00067	BOPFBGNJ_00058	HHFDFLDI_00046	ICJJCNNC_00067	KGNJDNOE_00046	HKGENFCN_00058	MPNBACFB_00058	DHELFPHN_00058
bcr		Bicyclomycin resistance protein	53	53	1	1	72				1214	1214	1214	DIBCJOKD_00119	GEGCILNK_00120	EAABAMHA_00120	GBFOINEM_00132	CNEBHCLE_00132	BCJBKFPJ_00106	IILMGPFM_00106	PDHEDHJO_00120	BDNOGJDI_00120	AEMJGAPP_00132	CDDPADKH_00132	PLOJAAKG_00107	BICDLLCC_00120	MGMLLMHA_00120	FBCHDOFE_00105	CHNDOLLN_00107	FPKDAHIO_00119	HHOBNPJG_00105	MPBCCFCL_00119	MDKCGGHP_00107	CDPNNDFP_00119	NMJPCHND_00107	CLFDKHLF_00005	AFJNJBID_00132	DNPFJFKK_00105	JIEOLDBH_00107	JMGNJEDI_00119	LDEBDBFM_00108	BFINLDGF_00005	BOPFBGNJ_00119	HHFDFLDI_00107	ICJJCNNC_00005	KGNJDNOE_00107	HKGENFCN_00120	MPNBACFB_00120	DHELFPHN_00120
group_114		hypothetical protein	53	53	1	1	149				554	554	554	DIBCJOKD_00071	GEGCILNK_00072	EAABAMHA_00072	GBFOINEM_00074	CNEBHCLE_00074	BCJBKFPJ_00032	IILMGPFM_00032	PDHEDHJO_00072	BDNOGJDI_00072	AEMJGAPP_00074	CDDPADKH_00074	PLOJAAKG_00032	BICDLLCC_00072	MGMLLMHA_00072	FBCHDOFE_00029	CHNDOLLN_00032	FPKDAHIO_00072	HHOBNPJG_00029	MPBCCFCL_00072	MDKCGGHP_00032	CDPNNDFP_00072	NMJPCHND_00032	CLFDKHLF_00081	AFJNJBID_00074	DNPFJFKK_00029	JIEOLDBH_00032	JMGNJEDI_00072	LDEBDBFM_00074	BFINLDGF_00081	BOPFBGNJ_00072	HHFDFLDI_00032	ICJJCNNC_00081	KGNJDNOE_00032	HKGENFCN_00072	MPNBACFB_00072	DHELFPHN_00072
group_115		hypothetical protein	53	53	1	1	105				935	935	935	DIBCJOKD_00028	GEGCILNK_00029	EAABAMHA_00029	GBFOINEM_00031	CNEBHCLE_00031	BCJBKFPJ_00075	IILMGPFM_00075	PDHEDHJO_00029	BDNOGJDI_00029	AEMJGAPP_00031	CDDPADKH_00031	PLOJAAKG_00075	BICDLLCC_00029	MGMLLMHA_00029	FBCHDOFE_00073	CHNDOLLN_00075	FPKDAHIO_00029	HHOBNPJG_00073	MPBCCFCL_00029	MDKCGGHP_00075	CDPNNDFP_00029	NMJPCHND_00075	CLFDKHLF_00037	AFJNJBID_00031	DNPFJFKK_00073	JIEOLDBH_00075	JMGNJEDI_00029	LDEBDBFM_00030	BFINLDGF_00037	BOPFBGNJ_00029	HHFDFLDI_00075	ICJJCNNC_00037	KGNJDNOE_00075	HKGENFCN_00029	MPNBACFB_00029	DHELFPHN_00029
group_116		hypothetical protein	53	53	1	1	70				1493	1493	1493	DIBCJOKD_00117	GEGCILNK_00118	EAABAMHA_00118	GBFOINEM_00130	CNEBHCLE_00130	BCJBKFPJ_00108	IILMGPFM_00108	PDHEDHJO_00118	BDNOGJDI_00118	AEMJGAPP_00130	CDDPADKH_00130	PLOJAAKG_00109	BICDLLCC_00118	MGMLLMHA_00118	FBCHDOFE_00107	CHNDOLLN_00109	FPKDAHIO_00117	HHOBNPJG_00107	MPBCCFCL_00117	MDKCGGHP_00109	CDPNNDFP_00117	NMJPCHND_00109	CLFDKHLF_00003	AFJNJBID_00130	DNPFJFKK_00107	JIEOLDBH_00109	JMGNJEDI_00117	LDEBDBFM_00106	BFINLDGF_00003	BOPFBGNJ_00117	HHFDFLDI_00109	ICJJCNNC_00003	KGNJDNOE_00109	HKGENFCN_00118	MPNBACFB_00118	DHELFPHN_00118
group_117		hypothetical protein	53	53	1	1	145				254	254	254	DIBCJOKD_00067	GEGCILNK_00068	EAABAMHA_00068	GBFOINEM_00070	CNEBHCLE_00070	BCJBKFPJ_00036	IILMGPFM_00036	PDHEDHJO_00068	BDNOGJDI_00068	AEMJGAPP_00070	CDDPADKH_00070	PLOJAAKG_00036	BICDLLCC_00068	MGMLLMHA_00068	FBCHDOFE_00033	CHNDOLLN_00036	FPKDAHIO_00068	HHOBNPJG_00033	MPBCCFCL_00068	MDKCGGHP_00036	CDPNNDFP_00068	NMJPCHND_00036	CLFDKHLF_00077	AFJNJBID_00070	DNPFJFKK_00033	JIEOLDBH_00036	JMGNJEDI_00068	LDEBDBFM_00070	BFINLDGF_00077	BOPFBGNJ_00068	HHFDFLDI_00036	ICJJCNNC_00077	KGNJDNOE_00036	HKGENFCN_00068	MPNBACFB_00068	DHELFPHN_00068
group_118		hypothetical protein	53	53	1	1	50				293	293	293	DIBCJOKD_00083	GEGCILNK_00084	EAABAMHA_00084	GBFOINEM_00086	CNEBHCLE_00086	BCJBKFPJ_00020	IILMGPFM_00020	PDHEDHJO_00084	BDNOGJDI_00084	AEMJGAPP_00086	CDDPADKH_00086	PLOJAAKG_00020	BICDLLCC_00084	MGMLLMHA_00084	FBCHDOFE_00017	CHNDOLLN_00020	FPKDAHIO_00084	HHOBNPJG_00017	MPBCCFCL_00084	MDKCGGHP_00020	CDPNNDFP_00084	NMJPCHND_00020	CLFDKHLF_00093	AFJNJBID_00086	DNPFJFKK_00017	JIEOLDBH_00020	JMGNJEDI_00084	LDEBDBFM_00086	BFINLDGF_00093	BOPFBGNJ_00084	HHFDFLDI_00020	ICJJCNNC_00093	KGNJDNOE_00020	HKGENFCN_00084	MPNBACFB_00084	DHELFPHN_00084
group_119		hypothetical protein	53	53	1	1	95				458	458	458	DIBCJOKD_00019	GEGCILNK_00019	EAABAMHA_00019	GBFOINEM_00021	CNEBHCLE_00021	BCJBKFPJ_00085	IILMGPFM_00085	PDHEDHJO_00019	BDNOGJDI_00019	AEMJGAPP_00021	CDDPADKH_00021	PLOJAAKG_00085	BICDLLCC_00019	MGMLLMHA_00019	FBCHDOFE_00083	CHNDOLLN_00085	FPKDAHIO_00019	HHOBNPJG_00083	MPBCCFCL_00019	MDKCGGHP_00085	CDPNNDFP_00019	NMJPCHND_00085	CLFDKHLF_00027	AFJNJBID_00021	DNPFJFKK_00083	JIEOLDBH_00085	JMGNJEDI_00019	LDEBDBFM_00020	BFINLDGF_00027	BOPFBGNJ_00019	HHFDFLDI_00085	ICJJCNNC_00027	KGNJDNOE_00085	HKGENFCN_00019	MPNBACFB_00019	DHELFPHN_00019
dhfrI		Dihydrofolate reductase type 1	53	53	1	1	83				458	473	470	DIBCJOKD_00007	GEGCILNK_00007	EAABAMHA_00007	GBFOINEM_00009	CNEBHCLE_00009	BCJBKFPJ_00097	IILMGPFM_00097	PDHEDHJO_00007	BDNOGJDI_00007	AEMJGAPP_00009	CDDPADKH_00009	PLOJAAKG_00097	BICDLLCC_00007	MGMLLMHA_00007	FBCHDOFE_00096	CHNDOLLN_00097	FPKDAHIO_00007	HHOBNPJG_00096	MPBCCFCL_00007	MDKCGGHP_00097	CDPNNDFP_00007	NMJPCHND_00097	CLFDKHLF_00014	AFJNJBID_00009	DNPFJFKK_00096	JIEOLDBH_00097	JMGNJEDI_00007	LDEBDBFM_00007	BFINLDGF_00014	BOPFBGNJ_00007	HHFDFLDI_00097	ICJJCNNC_00014	KGNJDNOE_00097	HKGENFCN_00007	MPNBACFB_00007	DHELFPHN_00007
ant1		Streptomycin 3''-adenylyltransferase	53	53	1	1	35				818	818	818	DIBCJOKD_00098	GEGCILNK_00099	EAABAMHA_00099	GBFOINEM_00101	CNEBHCLE_00101	BCJBKFPJ_00005	IILMGPFM_00005	PDHEDHJO_00099	BDNOGJDI_00099	AEMJGAPP_00101	CDDPADKH_00101	PLOJAAKG_00005	BICDLLCC_00099	MGMLLMHA_00099	FBCHDOFE_00005	CHNDOLLN_00005	FPKDAHIO_00099	HHOBNPJG_00005	MPBCCFCL_00099	MDKCGGHP_00005	CDPNNDFP_00099	NMJPCHND_00005	CLFDKHLF_00104	AFJNJBID_00101	DNPFJFKK_00005	JIEOLDBH_00005	JMGNJEDI_00099	LDEBDBFM_00097	BFINLDGF_00104	BOPFBGNJ_00099	HHFDFLDI_00005	ICJJCNNC_00104	KGNJDNOE_00005	HKGENFCN_00099	MPNBACFB_00099	DHELFPHN_00099
group_121		hypothetical protein	53	53	1	1	121				653	653	653	DIBCJOKD_00044	GEGCILNK_00045	EAABAMHA_00045	GBFOINEM_00047	CNEBHCLE_00047	BCJBKFPJ_00059	IILMGPFM_00059	PDHEDHJO_00045	BDNOGJDI_00045	AEMJGAPP_00047	CDDPADKH_00047	PLOJAAKG_00059	BICDLLCC_00045	MGMLLMHA_00045	FBCHDOFE_00057	CHNDOLLN_00059	FPKDAHIO_00045	HHOBNPJG_00057	MPBCCFCL_00045	MDKCGGHP_00059	CDPNNDFP_00045	NMJPCHND_00059	CLFDKHLF_00053	AFJNJBID_00047	DNPFJFKK_00057	JIEOLDBH_00059	JMGNJEDI_00045	LDEBDBFM_00046	BFINLDGF_00053	BOPFBGNJ_00045	HHFDFLDI_00059	ICJJCNNC_00053	KGNJDNOE_00059	HKGENFCN_00045	MPNBACFB_00045	DHELFPHN_00045
group_122		hypothetical protein	53	53	1	1	110				941	941	941	DIBCJOKD_00033	GEGCILNK_00034	EAABAMHA_00034	GBFOINEM_00036	CNEBHCLE_00036	BCJBKFPJ_00070	IILMGPFM_00070	PDHEDHJO_00034	BDNOGJDI_00034	AEMJGAPP_00036	CDDPADKH_00036	PLOJAAKG_00070	BICDLLCC_00034	MGMLLMHA_00034	FBCHDOFE_00068	CHNDOLLN_00070	FPKDAHIO_00034	HHOBNPJG_00068	MPBCCFCL_00034	MDKCGGHP_00070	CDPNNDFP_00034	NMJPCHND_00070	CLFDKHLF_00042	AFJNJBID_00036	DNPFJFKK_00068	JIEOLDBH_00070	JMGNJEDI_00034	LDEBDBFM_00035	BFINLDGF_00042	BOPFBGNJ_00034	HHFDFLDI_00070	ICJJCNNC_00042	KGNJDNOE_00070	HKGENFCN_00034	MPNBACFB_00034	DHELFPHN_00034
group_123		hypothetical protein	53	53	1	1	56				380	380	380	DIBCJOKD_00077	GEGCILNK_00078	EAABAMHA_00078	GBFOINEM_00080	CNEBHCLE_00080	BCJBKFPJ_00026	IILMGPFM_00026	PDHEDHJO_00078	BDNOGJDI_00078	AEMJGAPP_00080	CDDPADKH_00080	PLOJAAKG_00026	BICDLLCC_00078	MGMLLMHA_00078	FBCHDOFE_00023	CHNDOLLN_00026	FPKDAHIO_00078	HHOBNPJG_00023	MPBCCFCL_00078	MDKCGGHP_00026	CDPNNDFP_00078	NMJPCHND_00026	CLFDKHLF_00087	AFJNJBID_00080	DNPFJFKK_00023	JIEOLDBH_00026	JMGNJEDI_00078	LDEBDBFM_00080	BFINLDGF_00087	BOPFBGNJ_00078	HHFDFLDI_00026	ICJJCNNC_00087	KGNJDNOE_00026	HKGENFCN_00078	MPNBACFB_00078	DHELFPHN_00078
group_124		hypothetical protein	53	53	1	1	39				1052	1052	1052	DIBCJOKD_00094	GEGCILNK_00095	EAABAMHA_00095	GBFOINEM_00097	CNEBHCLE_00097	BCJBKFPJ_00009	IILMGPFM_00009	PDHEDHJO_00095	BDNOGJDI_00095	AEMJGAPP_00097	CDDPADKH_00097	PLOJAAKG_00009	BICDLLCC_00095	MGMLLMHA_00095	FBCHDOFE_00009	CHNDOLLN_00009	FPKDAHIO_00095	HHOBNPJG_00009	MPBCCFCL_00095	MDKCGGHP_00009	CDPNNDFP_00095	NMJPCHND_00009	CLFDKHLF_00100	AFJNJBID_00097	DNPFJFKK_00009	JIEOLDBH_00009	JMGNJEDI_00095	LDEBDBFM_00093	BFINLDGF_00100	BOPFBGNJ_00095	HHFDFLDI_00009	ICJJCNNC_00100	KGNJDNOE_00009	HKGENFCN_00095	MPNBACFB_00095	DHELFPHN_00095
group_125		hypothetical protein	53	53	1	1	136				1289	1289	1289	DIBCJOKD_00058	GEGCILNK_00059	EAABAMHA_00059	GBFOINEM_00061	CNEBHCLE_00061	BCJBKFPJ_00045	IILMGPFM_00045	PDHEDHJO_00059	BDNOGJDI_00059	AEMJGAPP_00061	CDDPADKH_00061	PLOJAAKG_00045	BICDLLCC_00059	MGMLLMHA_00059	FBCHDOFE_00042	CHNDOLLN_00045	FPKDAHIO_00059	HHOBNPJG_00042	MPBCCFCL_00059	MDKCGGHP_00045	CDPNNDFP_00059	NMJPCHND_00045	CLFDKHLF_00068	AFJNJBID_00061	DNPFJFKK_00042	JIEOLDBH_00045	JMGNJEDI_00059	LDEBDBFM_00061	BFINLDGF_00068	BOPFBGNJ_00059	HHFDFLDI_00045	ICJJCNNC_00068	KGNJDNOE_00045	HKGENFCN_00059	MPNBACFB_00059	DHELFPHN_00059
group_126		hypothetical protein	53	53	1	1	68				224	224	224	DIBCJOKD_00116	GEGCILNK_00117	EAABAMHA_00117	GBFOINEM_00129	CNEBHCLE_00129	BCJBKFPJ_00109	IILMGPFM_00109	PDHEDHJO_00117	BDNOGJDI_00117	AEMJGAPP_00129	CDDPADKH_00129	PLOJAAKG_00110	BICDLLCC_00117	MGMLLMHA_00117	FBCHDOFE_00108	CHNDOLLN_00110	FPKDAHIO_00116	HHOBNPJG_00108	MPBCCFCL_00116	MDKCGGHP_00110	CDPNNDFP_00116	NMJPCHND_00110	CLFDKHLF_00002	AFJNJBID_00129	DNPFJFKK_00108	JIEOLDBH_00110	JMGNJEDI_00116	LDEBDBFM_00105	BFINLDGF_00002	BOPFBGNJ_00116	HHFDFLDI_00110	ICJJCNNC_00002	KGNJDNOE_00110	HKGENFCN_00117	MPNBACFB_00117	DHELFPHN_00117
group_127		hypothetical protein	53	53	1	1	116				350	350	350	DIBCJOKD_00039	GEGCILNK_00040	EAABAMHA_00040	GBFOINEM_00042	CNEBHCLE_00042	BCJBKFPJ_00064	IILMGPFM_00064	PDHEDHJO_00040	BDNOGJDI_00040	AEMJGAPP_00042	CDDPADKH_00042	PLOJAAKG_00064	BICDLLCC_00040	MGMLLMHA_00040	FBCHDOFE_00062	CHNDOLLN_00064	FPKDAHIO_00040	HHOBNPJG_00062	MPBCCFCL_00040	MDKCGGHP_00064	CDPNNDFP_00040	NMJPCHND_00064	CLFDKHLF_00048	AFJNJBID_00042	DNPFJFKK_00062	JIEOLDBH_00064	JMGNJEDI_00040	LDEBDBFM_00041	BFINLDGF_00048	BOPFBGNJ_00040	HHFDFLDI_00064	ICJJCNNC_00048	KGNJDNOE_00064	HKGENFCN_00040	MPNBACFB_00040	DHELFPHN_00040
group_128		hypothetical protein	53	53	1	1	133				728	728	728	DIBCJOKD_00056	GEGCILNK_00057	EAABAMHA_00057	GBFOINEM_00059	CNEBHCLE_00059	BCJBKFPJ_00047	IILMGPFM_00047	PDHEDHJO_00057	BDNOGJDI_00057	AEMJGAPP_00059	CDDPADKH_00059	PLOJAAKG_00047	BICDLLCC_00057	MGMLLMHA_00057	FBCHDOFE_00045	CHNDOLLN_00047	FPKDAHIO_00057	HHOBNPJG_00045	MPBCCFCL_00057	MDKCGGHP_00047	CDPNNDFP_00057	NMJPCHND_00047	CLFDKHLF_00065	AFJNJBID_00059	DNPFJFKK_00045	JIEOLDBH_00047	JMGNJEDI_00057	LDEBDBFM_00058	BFINLDGF_00065	BOPFBGNJ_00057	HHFDFLDI_00047	ICJJCNNC_00065	KGNJDNOE_00047	HKGENFCN_00057	MPNBACFB_00057	DHELFPHN_00057
group_129		hypothetical protein	53	53	1	1	131				1337	1337	1337	DIBCJOKD_00054	GEGCILNK_00055	EAABAMHA_00055	GBFOINEM_00057	CNEBHCLE_00057	BCJBKFPJ_00049	IILMGPFM_00049	PDHEDHJO_00055	BDNOGJDI_00055	AEMJGAPP_00057	CDDPADKH_00057	PLOJAAKG_00049	BICDLLCC_00055	MGMLLMHA_00055	FBCHDOFE_00047	CHNDOLLN_00049	FPKDAHIO_00055	HHOBNPJG_00047	MPBCCFCL_00055	MDKCGGHP_00049	CDPNNDFP_00055	NMJPCHND_00049	CLFDKHLF_00063	AFJNJBID_00057	DNPFJFKK_00047	JIEOLDBH_00049	JMGNJEDI_00055	LDEBDBFM_00056	BFINLDGF_00063	BOPFBGNJ_00055	HHFDFLDI_00049	ICJJCNNC_00063	KGNJDNOE_00049	HKGENFCN_00055	MPNBACFB_00055	DHELFPHN_00055
xerC_1		Tyrosine recombinase XerC	53	53	1	1	84				497	536	530	DIBCJOKD_00008	GEGCILNK_00008	EAABAMHA_00008	GBFOINEM_00010	CNEBHCLE_00010	BCJBKFPJ_00096	IILMGPFM_00096	PDHEDHJO_00008	BDNOGJDI_00008	AEMJGAPP_00010	CDDPADKH_00010	PLOJAAKG_00096	BICDLLCC_00008	MGMLLMHA_00008	FBCHDOFE_00095	CHNDOLLN_00096	FPKDAHIO_00008	HHOBNPJG_00095	MPBCCFCL_00008	MDKCGGHP_00096	CDPNNDFP_00008	NMJPCHND_00096	CLFDKHLF_00015	AFJNJBID_00010	DNPFJFKK_00095	JIEOLDBH_00096	JMGNJEDI_00008	LDEBDBFM_00008	BFINLDGF_00015	BOPFBGNJ_00008	HHFDFLDI_00096	ICJJCNNC_00015	KGNJDNOE_00096	HKGENFCN_00008	MPNBACFB_00008	DHELFPHN_00008
group_130		hypothetical protein	53	53	1	1	128				515	515	515	DIBCJOKD_00051	GEGCILNK_00052	EAABAMHA_00052	GBFOINEM_00054	CNEBHCLE_00054	BCJBKFPJ_00052	IILMGPFM_00052	PDHEDHJO_00052	BDNOGJDI_00052	AEMJGAPP_00054	CDDPADKH_00054	PLOJAAKG_00052	BICDLLCC_00052	MGMLLMHA_00052	FBCHDOFE_00050	CHNDOLLN_00052	FPKDAHIO_00052	HHOBNPJG_00050	MPBCCFCL_00052	MDKCGGHP_00052	CDPNNDFP_00052	NMJPCHND_00052	CLFDKHLF_00060	AFJNJBID_00054	DNPFJFKK_00050	JIEOLDBH_00052	JMGNJEDI_00052	LDEBDBFM_00053	BFINLDGF_00060	BOPFBGNJ_00052	HHFDFLDI_00052	ICJJCNNC_00060	KGNJDNOE_00052	HKGENFCN_00052	MPNBACFB_00052	DHELFPHN_00052
group_131		hypothetical protein	53	53	1	1	140				1187	1187	1187	DIBCJOKD_00062	GEGCILNK_00063	EAABAMHA_00063	GBFOINEM_00065	CNEBHCLE_00065	BCJBKFPJ_00041	IILMGPFM_00041	PDHEDHJO_00063	BDNOGJDI_00063	AEMJGAPP_00065	CDDPADKH_00065	PLOJAAKG_00041	BICDLLCC_00063	MGMLLMHA_00063	FBCHDOFE_00038	CHNDOLLN_00041	FPKDAHIO_00063	HHOBNPJG_00038	MPBCCFCL_00063	MDKCGGHP_00041	CDPNNDFP_00063	NMJPCHND_00041	CLFDKHLF_00072	AFJNJBID_00065	DNPFJFKK_00038	JIEOLDBH_00041	JMGNJEDI_00063	LDEBDBFM_00065	BFINLDGF_00072	BOPFBGNJ_00063	HHFDFLDI_00041	ICJJCNNC_00072	KGNJDNOE_00041	HKGENFCN_00063	MPNBACFB_00063	DHELFPHN_00063
group_132		hypothetical protein	53	53	1	1	96				254	254	254	DIBCJOKD_00020	GEGCILNK_00020	EAABAMHA_00020	GBFOINEM_00022	CNEBHCLE_00022	BCJBKFPJ_00084	IILMGPFM_00084	PDHEDHJO_00020	BDNOGJDI_00020	AEMJGAPP_00022	CDDPADKH_00022	PLOJAAKG_00084	BICDLLCC_00020	MGMLLMHA_00020	FBCHDOFE_00082	CHNDOLLN_00084	FPKDAHIO_00020	HHOBNPJG_00082	MPBCCFCL_00020	MDKCGGHP_00084	CDPNNDFP_00020	NMJPCHND_00084	CLFDKHLF_00028	AFJNJBID_00022	DNPFJFKK_00082	JIEOLDBH_00084	JMGNJEDI_00020	LDEBDBFM_00021	BFINLDGF_00028	BOPFBGNJ_00020	HHFDFLDI_00084	ICJJCNNC_00028	KGNJDNOE_00084	HKGENFCN_00020	MPNBACFB_00020	DHELFPHN_00020
group_133		hypothetical protein	53	53	1	1	75				836	836	836	DIBCJOKD_00001	GEGCILNK_00001	EAABAMHA_00001	GBFOINEM_00001	CNEBHCLE_00001	BCJBKFPJ_00103	IILMGPFM_00103	PDHEDHJO_00001	BDNOGJDI_00001	AEMJGAPP_00001	CDDPADKH_00001	PLOJAAKG_00104	BICDLLCC_00001	MGMLLMHA_00001	FBCHDOFE_00102	CHNDOLLN_00104	FPKDAHIO_00001	HHOBNPJG_00102	MPBCCFCL_00001	MDKCGGHP_00104	CDPNNDFP_00001	NMJPCHND_00104	CLFDKHLF_00008	AFJNJBID_00001	DNPFJFKK_00102	JIEOLDBH_00104	JMGNJEDI_00001	LDEBDBFM_00001	BFINLDGF_00008	BOPFBGNJ_00001	HHFDFLDI_00104	ICJJCNNC_00008	KGNJDNOE_00104	HKGENFCN_00001	MPNBACFB_00001	DHELFPHN_00001
group_134		hypothetical protein	53	53	1	1	114				2501	2501	2501	DIBCJOKD_00037	GEGCILNK_00038	EAABAMHA_00038	GBFOINEM_00040	CNEBHCLE_00040	BCJBKFPJ_00066	IILMGPFM_00066	PDHEDHJO_00038	BDNOGJDI_00038	AEMJGAPP_00040	CDDPADKH_00040	PLOJAAKG_00066	BICDLLCC_00038	MGMLLMHA_00038	FBCHDOFE_00064	CHNDOLLN_00066	FPKDAHIO_00038	HHOBNPJG_00064	MPBCCFCL_00038	MDKCGGHP_00066	CDPNNDFP_00038	NMJPCHND_00066	CLFDKHLF_00046	AFJNJBID_00040	DNPFJFKK_00064	JIEOLDBH_00066	JMGNJEDI_00038	LDEBDBFM_00039	BFINLDGF_00046	BOPFBGNJ_00038	HHFDFLDI_00066	ICJJCNNC_00046	KGNJDNOE_00066	HKGENFCN_00038	MPNBACFB_00038	DHELFPHN_00038
group_135		hypothetical protein	53	53	1	1	122				1001	1001	1001	DIBCJOKD_00045	GEGCILNK_00046	EAABAMHA_00046	GBFOINEM_00048	CNEBHCLE_00048	BCJBKFPJ_00058	IILMGPFM_00058	PDHEDHJO_00046	BDNOGJDI_00046	AEMJGAPP_00048	CDDPADKH_00048	PLOJAAKG_00058	BICDLLCC_00046	MGMLLMHA_00046	FBCHDOFE_00056	CHNDOLLN_00058	FPKDAHIO_00046	HHOBNPJG_00056	MPBCCFCL_00046	MDKCGGHP_00058	CDPNNDFP_00046	NMJPCHND_00058	CLFDKHLF_00054	AFJNJBID_00048	DNPFJFKK_00056	JIEOLDBH_00058	JMGNJEDI_00046	LDEBDBFM_00047	BFINLDGF_00054	BOPFBGNJ_00046	HHFDFLDI_00058	ICJJCNNC_00054	KGNJDNOE_00058	HKGENFCN_00046	MPNBACFB_00046	DHELFPHN_00046
group_136		hypothetical protein	53	53	1	1	119				791	791	791	DIBCJOKD_00042	GEGCILNK_00043	EAABAMHA_00043	GBFOINEM_00045	CNEBHCLE_00045	BCJBKFPJ_00061	IILMGPFM_00061	PDHEDHJO_00043	BDNOGJDI_00043	AEMJGAPP_00045	CDDPADKH_00045	PLOJAAKG_00061	BICDLLCC_00043	MGMLLMHA_00043	FBCHDOFE_00059	CHNDOLLN_00061	FPKDAHIO_00043	HHOBNPJG_00059	MPBCCFCL_00043	MDKCGGHP_00061	CDPNNDFP_00043	NMJPCHND_00061	CLFDKHLF_00051	AFJNJBID_00045	DNPFJFKK_00059	JIEOLDBH_00061	JMGNJEDI_00043	LDEBDBFM_00044	BFINLDGF_00051	BOPFBGNJ_00043	HHFDFLDI_00061	ICJJCNNC_00051	KGNJDNOE_00061	HKGENFCN_00043	MPNBACFB_00043	DHELFPHN_00043
neo		Aminoglycoside 3'-phosphotransferase	53	53	1	1	76				803	803	803	DIBCJOKD_00002	GEGCILNK_00002	EAABAMHA_00002	GBFOINEM_00002	CNEBHCLE_00002	BCJBKFPJ_00102	IILMGPFM_00102	PDHEDHJO_00002	BDNOGJDI_00002	AEMJGAPP_00002	CDDPADKH_00002	PLOJAAKG_00103	BICDLLCC_00002	MGMLLMHA_00002	FBCHDOFE_00101	CHNDOLLN_00103	FPKDAHIO_00002	HHOBNPJG_00101	MPBCCFCL_00002	MDKCGGHP_00103	CDPNNDFP_00002	NMJPCHND_00103	CLFDKHLF_00009	AFJNJBID_00002	DNPFJFKK_00101	JIEOLDBH_00103	JMGNJEDI_00002	LDEBDBFM_00002	BFINLDGF_00009	BOPFBGNJ_00002	HHFDFLDI_00103	ICJJCNNC_00009	KGNJDNOE_00103	HKGENFCN_00002	MPNBACFB_00002	DHELFPHN_00002
group_138		hypothetical protein	53	53	1	1	81				848	848	848	DIBCJOKD_00005	GEGCILNK_00005	EAABAMHA_00005	GBFOINEM_00007	CNEBHCLE_00007	BCJBKFPJ_00099	IILMGPFM_00099	PDHEDHJO_00005	BDNOGJDI_00005	AEMJGAPP_00007	CDDPADKH_00007	PLOJAAKG_00099	BICDLLCC_00005	MGMLLMHA_00005	FBCHDOFE_00098	CHNDOLLN_00099	FPKDAHIO_00005	HHOBNPJG_00098	MPBCCFCL_00005	MDKCGGHP_00099	CDPNNDFP_00005	NMJPCHND_00099	CLFDKHLF_00012	AFJNJBID_00007	DNPFJFKK_00098	JIEOLDBH_00099	JMGNJEDI_00005	LDEBDBFM_00005	BFINLDGF_00012	BOPFBGNJ_00005	HHFDFLDI_00099	ICJJCNNC_00012	KGNJDNOE_00099	HKGENFCN_00005	MPNBACFB_00005	DHELFPHN_00005
group_139		hypothetical protein	53	53	1	1	151				458	458	458	DIBCJOKD_00073	GEGCILNK_00074	EAABAMHA_00074	GBFOINEM_00076	CNEBHCLE_00076	BCJBKFPJ_00030	IILMGPFM_00030	PDHEDHJO_00074	BDNOGJDI_00074	AEMJGAPP_00076	CDDPADKH_00076	PLOJAAKG_00030	BICDLLCC_00074	MGMLLMHA_00074	FBCHDOFE_00027	CHNDOLLN_00030	FPKDAHIO_00074	HHOBNPJG_00027	MPBCCFCL_00074	MDKCGGHP_00030	CDPNNDFP_00074	NMJPCHND_00030	CLFDKHLF_00083	AFJNJBID_00076	DNPFJFKK_00027	JIEOLDBH_00030	JMGNJEDI_00074	LDEBDBFM_00076	BFINLDGF_00083	BOPFBGNJ_00074	HHFDFLDI_00030	ICJJCNNC_00083	KGNJDNOE_00030	HKGENFCN_00074	MPNBACFB_00074	DHELFPHN_00074
group_14		hypothetical protein	53	53	1	1	88				194	260	250	DIBCJOKD_00012	GEGCILNK_00012	EAABAMHA_00012	GBFOINEM_00014	CNEBHCLE_00014	BCJBKFPJ_00092	IILMGPFM_00092	PDHEDHJO_00012	BDNOGJDI_00012	AEMJGAPP_00014	CDDPADKH_00014	PLOJAAKG_00092	BICDLLCC_00012	MGMLLMHA_00012	FBCHDOFE_00090	CHNDOLLN_00092	FPKDAHIO_00012	HHOBNPJG_00090	MPBCCFCL_00012	MDKCGGHP_00092	CDPNNDFP_00012	NMJPCHND_00092	CLFDKHLF_00020	AFJNJBID_00014	DNPFJFKK_00090	JIEOLDBH_00092	JMGNJEDI_00012	LDEBDBFM_00013	BFINLDGF_00020	BOPFBGNJ_00012	HHFDFLDI_00092	ICJJCNNC_00020	KGNJDNOE_00092	HKGENFCN_00012	MPNBACFB_00012	DHELFPHN_00012
group_140		hypothetical protein	53	53	1	1	137				1094	1094	1094	DIBCJOKD_00059	GEGCILNK_00060	EAABAMHA_00060	GBFOINEM_00062	CNEBHCLE_00062	BCJBKFPJ_00044	IILMGPFM_00044	PDHEDHJO_00060	BDNOGJDI_00060	AEMJGAPP_00062	CDDPADKH_00062	PLOJAAKG_00044	BICDLLCC_00060	MGMLLMHA_00060	FBCHDOFE_00041	CHNDOLLN_00044	FPKDAHIO_00060	HHOBNPJG_00041	MPBCCFCL_00060	MDKCGGHP_00044	CDPNNDFP_00060	NMJPCHND_00044	CLFDKHLF_00069	AFJNJBID_00062	DNPFJFKK_00041	JIEOLDBH_00044	JMGNJEDI_00060	LDEBDBFM_00062	BFINLDGF_00069	BOPFBGNJ_00060	HHFDFLDI_00044	ICJJCNNC_00069	KGNJDNOE_00044	HKGENFCN_00060	MPNBACFB_00060	DHELFPHN_00060
group_141		hypothetical protein	53	53	1	1	150				548	548	548	DIBCJOKD_00072	GEGCILNK_00073	EAABAMHA_00073	GBFOINEM_00075	CNEBHCLE_00075	BCJBKFPJ_00031	IILMGPFM_00031	PDHEDHJO_00073	BDNOGJDI_00073	AEMJGAPP_00075	CDDPADKH_00075	PLOJAAKG_00031	BICDLLCC_00073	MGMLLMHA_00073	FBCHDOFE_00028	CHNDOLLN_00031	FPKDAHIO_00073	HHOBNPJG_00028	MPBCCFCL_00073	MDKCGGHP_00031	CDPNNDFP_00073	NMJPCHND_00031	CLFDKHLF_00082	AFJNJBID_00075	DNPFJFKK_00028	JIEOLDBH_00031	JMGNJEDI_00073	LDEBDBFM_00075	BFINLDGF_00082	BOPFBGNJ_00073	HHFDFLDI_00031	ICJJCNNC_00082	KGNJDNOE_00031	HKGENFCN_00073	MPNBACFB_00073	DHELFPHN_00073
group_142		hypothetical protein	53	53	1	1	148				560	560	560	DIBCJOKD_00070	GEGCILNK_00071	EAABAMHA_00071	GBFOINEM_00073	CNEBHCLE_00073	BCJBKFPJ_00033	IILMGPFM_00033	PDHEDHJO_00071	BDNOGJDI_00071	AEMJGAPP_00073	CDDPADKH_00073	PLOJAAKG_00033	BICDLLCC_00071	MGMLLMHA_00071	FBCHDOFE_00030	CHNDOLLN_00033	FPKDAHIO_00071	HHOBNPJG_00030	MPBCCFCL_00071	MDKCGGHP_00033	CDPNNDFP_00071	NMJPCHND_00033	CLFDKHLF_00080	AFJNJBID_00073	DNPFJFKK_00030	JIEOLDBH_00033	JMGNJEDI_00071	LDEBDBFM_00073	BFINLDGF_00080	BOPFBGNJ_00071	HHFDFLDI_00033	ICJJCNNC_00080	KGNJDNOE_00033	HKGENFCN_00071	MPNBACFB_00071	DHELFPHN_00071
group_143		hypothetical protein	53	53	1	1	55				491	491	491	DIBCJOKD_00078	GEGCILNK_00079	EAABAMHA_00079	GBFOINEM_00081	CNEBHCLE_00081	BCJBKFPJ_00025	IILMGPFM_00025	PDHEDHJO_00079	BDNOGJDI_00079	AEMJGAPP_00081	CDDPADKH_00081	PLOJAAKG_00025	BICDLLCC_00079	MGMLLMHA_00079	FBCHDOFE_00022	CHNDOLLN_00025	FPKDAHIO_00079	HHOBNPJG_00022	MPBCCFCL_00079	MDKCGGHP_00025	CDPNNDFP_00079	NMJPCHND_00025	CLFDKHLF_00088	AFJNJBID_00081	DNPFJFKK_00022	JIEOLDBH_00025	JMGNJEDI_00079	LDEBDBFM_00081	BFINLDGF_00088	BOPFBGNJ_00079	HHFDFLDI_00025	ICJJCNNC_00088	KGNJDNOE_00025	HKGENFCN_00079	MPNBACFB_00079	DHELFPHN_00079
group_144		hypothetical protein	53	53	1	1	103				350	353	350	DIBCJOKD_00026	GEGCILNK_00027	EAABAMHA_00027	GBFOINEM_00029	CNEBHCLE_00029	BCJBKFPJ_00077	IILMGPFM_00077	PDHEDHJO_00027	BDNOGJDI_00027	AEMJGAPP_00029	CDDPADKH_00029	PLOJAAKG_00077	BICDLLCC_00027	MGMLLMHA_00027	FBCHDOFE_00075	CHNDOLLN_00077	FPKDAHIO_00027	HHOBNPJG_00075	MPBCCFCL_00027	MDKCGGHP_00077	CDPNNDFP_00027	NMJPCHND_00077	CLFDKHLF_00035	AFJNJBID_00029	DNPFJFKK_00075	JIEOLDBH_00077	JMGNJEDI_00027	LDEBDBFM_00028	BFINLDGF_00035	BOPFBGNJ_00027	HHFDFLDI_00077	ICJJCNNC_00035	KGNJDNOE_00077	HKGENFCN_00027	MPNBACFB_00027	DHELFPHN_00027
group_145		hypothetical protein	53	53	1	1	106				959	962	961	DIBCJOKD_00029	GEGCILNK_00030	EAABAMHA_00030	GBFOINEM_00032	CNEBHCLE_00032	BCJBKFPJ_00074	IILMGPFM_00074	PDHEDHJO_00030	BDNOGJDI_00030	AEMJGAPP_00032	CDDPADKH_00032	PLOJAAKG_00074	BICDLLCC_00030	MGMLLMHA_00030	FBCHDOFE_00072	CHNDOLLN_00074	FPKDAHIO_00030	HHOBNPJG_00072	MPBCCFCL_00030	MDKCGGHP_00074	CDPNNDFP_00030	NMJPCHND_00074	CLFDKHLF_00038	AFJNJBID_00032	DNPFJFKK_00072	JIEOLDBH_00074	JMGNJEDI_00030	LDEBDBFM_00031	BFINLDGF_00038	BOPFBGNJ_00030	HHFDFLDI_00074	ICJJCNNC_00038	KGNJDNOE_00074	HKGENFCN_00030	MPNBACFB_00030	DHELFPHN_00030
rep		ATP-dependent DNA helicase Rep	53	53	1	1	109				1535	1577	1541	DIBCJOKD_00032	GEGCILNK_00033	EAABAMHA_00033	GBFOINEM_00035	CNEBHCLE_00035	BCJBKFPJ_00071	IILMGPFM_00071	PDHEDHJO_00033	BDNOGJDI_00033	AEMJGAPP_00035	CDDPADKH_00035	PLOJAAKG_00071	BICDLLCC_00033	MGMLLMHA_00033	FBCHDOFE_00069	CHNDOLLN_00071	FPKDAHIO_00033	HHOBNPJG_00069	MPBCCFCL_00033	MDKCGGHP_00071	CDPNNDFP_00033	NMJPCHND_00071	CLFDKHLF_00041	AFJNJBID_00035	DNPFJFKK_00069	JIEOLDBH_00071	JMGNJEDI_00033	LDEBDBFM_00034	BFINLDGF_00041	BOPFBGNJ_00033	HHFDFLDI_00071	ICJJCNNC_00041	KGNJDNOE_00071	HKGENFCN_00033	MPNBACFB_00033	DHELFPHN_00033
group_153		hypothetical protein	53	53	1	1	124				512	512	512	DIBCJOKD_00047	GEGCILNK_00048	EAABAMHA_00048	GBFOINEM_00050	CNEBHCLE_00050	BCJBKFPJ_00056	IILMGPFM_00056	PDHEDHJO_00048	BDNOGJDI_00048	AEMJGAPP_00050	CDDPADKH_00050	PLOJAAKG_00056	BICDLLCC_00048	MGMLLMHA_00048	FBCHDOFE_00054	CHNDOLLN_00056	FPKDAHIO_00048	HHOBNPJG_00054	MPBCCFCL_00048	MDKCGGHP_00056	CDPNNDFP_00048	NMJPCHND_00056	CLFDKHLF_00056	AFJNJBID_00050	DNPFJFKK_00054	JIEOLDBH_00056	JMGNJEDI_00048	LDEBDBFM_00049	BFINLDGF_00056	BOPFBGNJ_00048	HHFDFLDI_00056	ICJJCNNC_00056	KGNJDNOE_00056	HKGENFCN_00048	MPNBACFB_00048	DHELFPHN_00048
group_154		hypothetical protein	53	53	1	1	86				578	584	578	DIBCJOKD_00010	GEGCILNK_00010	EAABAMHA_00010	GBFOINEM_00012	CNEBHCLE_00012	BCJBKFPJ_00094	IILMGPFM_00094	PDHEDHJO_00010	BDNOGJDI_00010	AEMJGAPP_00012	CDDPADKH_00012	PLOJAAKG_00094	BICDLLCC_00010	MGMLLMHA_00010	FBCHDOFE_00091	CHNDOLLN_00094	FPKDAHIO_00010	HHOBNPJG_00091	MPBCCFCL_00010	MDKCGGHP_00094	CDPNNDFP_00010	NMJPCHND_00094	CLFDKHLF_00019	AFJNJBID_00012	DNPFJFKK_00091	JIEOLDBH_00094	JMGNJEDI_00010	LDEBDBFM_00012	BFINLDGF_00019	BOPFBGNJ_00010	HHFDFLDI_00094	ICJJCNNC_00019	KGNJDNOE_00094	HKGENFCN_00010	MPNBACFB_00010	DHELFPHN_00010
group_16		hypothetical protein	53	53	1	1	111				335	359	355	DIBCJOKD_00034	GEGCILNK_00035	EAABAMHA_00035	GBFOINEM_00037	CNEBHCLE_00037	BCJBKFPJ_00069	IILMGPFM_00069	PDHEDHJO_00035	BDNOGJDI_00035	AEMJGAPP_00037	CDDPADKH_00037	PLOJAAKG_00069	BICDLLCC_00035	MGMLLMHA_00035	FBCHDOFE_00067	CHNDOLLN_00069	FPKDAHIO_00035	HHOBNPJG_00067	MPBCCFCL_00035	MDKCGGHP_00069	CDPNNDFP_00035	NMJPCHND_00069	CLFDKHLF_00043	AFJNJBID_00037	DNPFJFKK_00067	JIEOLDBH_00069	JMGNJEDI_00035	LDEBDBFM_00036	BFINLDGF_00043	BOPFBGNJ_00035	HHFDFLDI_00069	ICJJCNNC_00043	KGNJDNOE_00069	HKGENFCN_00035	MPNBACFB_00035	DHELFPHN_00035
group_17		hypothetical protein	53	53	1	1	112				776	806	801	DIBCJOKD_00035	GEGCILNK_00036	EAABAMHA_00036	GBFOINEM_00038	CNEBHCLE_00038	BCJBKFPJ_00068	IILMGPFM_00068	PDHEDHJO_00036	BDNOGJDI_00036	AEMJGAPP_00038	CDDPADKH_00038	PLOJAAKG_00068	BICDLLCC_00036	MGMLLMHA_00036	FBCHDOFE_00066	CHNDOLLN_00068	FPKDAHIO_00036	HHOBNPJG_00066	MPBCCFCL_00036	MDKCGGHP_00068	CDPNNDFP_00036	NMJPCHND_00068	CLFDKHLF_00044	AFJNJBID_00038	DNPFJFKK_00066	JIEOLDBH_00068	JMGNJEDI_00036	LDEBDBFM_00037	BFINLDGF_00044	BOPFBGNJ_00036	HHFDFLDI_00068	ICJJCNNC_00044	KGNJDNOE_00068	HKGENFCN_00036	MPNBACFB_00036	DHELFPHN_00036
group_18		hypothetical protein	53	53	1	1	118				281	302	284	DIBCJOKD_00041	GEGCILNK_00042	EAABAMHA_00042	GBFOINEM_00044	CNEBHCLE_00044	BCJBKFPJ_00062	IILMGPFM_00062	PDHEDHJO_00042	BDNOGJDI_00042	AEMJGAPP_00044	CDDPADKH_00044	PLOJAAKG_00062	BICDLLCC_00042	MGMLLMHA_00042	FBCHDOFE_00060	CHNDOLLN_00062	FPKDAHIO_00042	HHOBNPJG_00060	MPBCCFCL_00042	MDKCGGHP_00062	CDPNNDFP_00042	NMJPCHND_00062	CLFDKHLF_00050	AFJNJBID_00044	DNPFJFKK_00060	JIEOLDBH_00062	JMGNJEDI_00042	LDEBDBFM_00043	BFINLDGF_00050	BOPFBGNJ_00042	HHFDFLDI_00062	ICJJCNNC_00050	KGNJDNOE_00062	HKGENFCN_00042	MPNBACFB_00042	DHELFPHN_00042
group_19		hypothetical protein	53	53	1	1	125				764	815	771	DIBCJOKD_00048	GEGCILNK_00049	EAABAMHA_00049	GBFOINEM_00051	CNEBHCLE_00051	BCJBKFPJ_00055	IILMGPFM_00055	PDHEDHJO_00049	BDNOGJDI_00049	AEMJGAPP_00051	CDDPADKH_00051	PLOJAAKG_00055	BICDLLCC_00049	MGMLLMHA_00049	FBCHDOFE_00053	CHNDOLLN_00055	FPKDAHIO_00049	HHOBNPJG_00053	MPBCCFCL_00049	MDKCGGHP_00055	CDPNNDFP_00049	NMJPCHND_00055	CLFDKHLF_00057	AFJNJBID_00051	DNPFJFKK_00053	JIEOLDBH_00055	JMGNJEDI_00049	LDEBDBFM_00050	BFINLDGF_00057	BOPFBGNJ_00049	HHFDFLDI_00055	ICJJCNNC_00057	KGNJDNOE_00055	HKGENFCN_00049	MPNBACFB_00049	DHELFPHN_00049
group_20		hypothetical protein	53	53	1	1	127				269	278	270	DIBCJOKD_00050	GEGCILNK_00051	EAABAMHA_00051	GBFOINEM_00053	CNEBHCLE_00053	BCJBKFPJ_00053	IILMGPFM_00053	PDHEDHJO_00051	BDNOGJDI_00051	AEMJGAPP_00053	CDDPADKH_00053	PLOJAAKG_00053	BICDLLCC_00051	MGMLLMHA_00051	FBCHDOFE_00051	CHNDOLLN_00053	FPKDAHIO_00051	HHOBNPJG_00051	MPBCCFCL_00051	MDKCGGHP_00053	CDPNNDFP_00051	NMJPCHND_00053	CLFDKHLF_00059	AFJNJBID_00053	DNPFJFKK_00051	JIEOLDBH_00053	JMGNJEDI_00051	LDEBDBFM_00052	BFINLDGF_00059	BOPFBGNJ_00051	HHFDFLDI_00053	ICJJCNNC_00059	KGNJDNOE_00053	HKGENFCN_00051	MPNBACFB_00051	DHELFPHN_00051
group_21		hypothetical protein	53	53	1	1	129				1142	1220	1208	DIBCJOKD_00052	GEGCILNK_00053	EAABAMHA_00053	GBFOINEM_00055	CNEBHCLE_00055	BCJBKFPJ_00051	IILMGPFM_00051	PDHEDHJO_00053	BDNOGJDI_00053	AEMJGAPP_00055	CDDPADKH_00055	PLOJAAKG_00051	BICDLLCC_00053	MGMLLMHA_00053	FBCHDOFE_00049	CHNDOLLN_00051	FPKDAHIO_00053	HHOBNPJG_00049	MPBCCFCL_00053	MDKCGGHP_00051	CDPNNDFP_00053	NMJPCHND_00051	CLFDKHLF_00061	AFJNJBID_00055	DNPFJFKK_00049	JIEOLDBH_00051	JMGNJEDI_00053	LDEBDBFM_00054	BFINLDGF_00061	BOPFBGNJ_00053	HHFDFLDI_00051	ICJJCNNC_00061	KGNJDNOE_00051	HKGENFCN_00053	MPNBACFB_00053	DHELFPHN_00053
group_22		hypothetical protein	53	53	1	1	132				656	758	671	DIBCJOKD_00055	GEGCILNK_00056	EAABAMHA_00056	GBFOINEM_00058	CNEBHCLE_00058	BCJBKFPJ_00048	IILMGPFM_00048	PDHEDHJO_00056	BDNOGJDI_00056	AEMJGAPP_00058	CDDPADKH_00058	PLOJAAKG_00048	BICDLLCC_00056	MGMLLMHA_00056	FBCHDOFE_00046	CHNDOLLN_00048	FPKDAHIO_00056	HHOBNPJG_00046	MPBCCFCL_00056	MDKCGGHP_00048	CDPNNDFP_00056	NMJPCHND_00048	CLFDKHLF_00064	AFJNJBID_00058	DNPFJFKK_00046	JIEOLDBH_00048	JMGNJEDI_00056	LDEBDBFM_00057	BFINLDGF_00064	BOPFBGNJ_00056	HHFDFLDI_00048	ICJJCNNC_00064	KGNJDNOE_00048	HKGENFCN_00056	MPNBACFB_00056	DHELFPHN_00056
group_23		hypothetical protein	53	53	1	1	138				350	368	365	DIBCJOKD_00060	GEGCILNK_00061	EAABAMHA_00061	GBFOINEM_00063	CNEBHCLE_00063	BCJBKFPJ_00043	IILMGPFM_00043	PDHEDHJO_00061	BDNOGJDI_00061	AEMJGAPP_00063	CDDPADKH_00063	PLOJAAKG_00043	BICDLLCC_00061	MGMLLMHA_00061	FBCHDOFE_00040	CHNDOLLN_00043	FPKDAHIO_00061	HHOBNPJG_00040	MPBCCFCL_00061	MDKCGGHP_00043	CDPNNDFP_00061	NMJPCHND_00043	CLFDKHLF_00070	AFJNJBID_00063	DNPFJFKK_00040	JIEOLDBH_00043	JMGNJEDI_00061	LDEBDBFM_00063	BFINLDGF_00070	BOPFBGNJ_00061	HHFDFLDI_00043	ICJJCNNC_00070	KGNJDNOE_00043	HKGENFCN_00061	MPNBACFB_00061	DHELFPHN_00061
group_24		hypothetical protein	53	53	1	1	142				1007	1031	1027	DIBCJOKD_00064	GEGCILNK_00065	EAABAMHA_00065	GBFOINEM_00067	CNEBHCLE_00067	BCJBKFPJ_00039	IILMGPFM_00039	PDHEDHJO_00065	BDNOGJDI_00065	AEMJGAPP_00067	CDDPADKH_00067	PLOJAAKG_00039	BICDLLCC_00065	MGMLLMHA_00065	FBCHDOFE_00036	CHNDOLLN_00039	FPKDAHIO_00065	HHOBNPJG_00036	MPBCCFCL_00065	MDKCGGHP_00039	CDPNNDFP_00065	NMJPCHND_00039	CLFDKHLF_00074	AFJNJBID_00067	DNPFJFKK_00036	JIEOLDBH_00039	JMGNJEDI_00065	LDEBDBFM_00067	BFINLDGF_00074	BOPFBGNJ_00065	HHFDFLDI_00039	ICJJCNNC_00074	KGNJDNOE_00039	HKGENFCN_00065	MPNBACFB_00065	DHELFPHN_00065
group_25		hypothetical protein	53	53	1	1	153				812	845	816	DIBCJOKD_00075	GEGCILNK_00076	EAABAMHA_00076	GBFOINEM_00078	CNEBHCLE_00078	BCJBKFPJ_00028	IILMGPFM_00028	PDHEDHJO_00076	BDNOGJDI_00076	AEMJGAPP_00078	CDDPADKH_00078	PLOJAAKG_00028	BICDLLCC_00076	MGMLLMHA_00076	FBCHDOFE_00025	CHNDOLLN_00028	FPKDAHIO_00076	HHOBNPJG_00025	MPBCCFCL_00076	MDKCGGHP_00028	CDPNNDFP_00076	NMJPCHND_00028	CLFDKHLF_00085	AFJNJBID_00078	DNPFJFKK_00025	JIEOLDBH_00028	JMGNJEDI_00076	LDEBDBFM_00078	BFINLDGF_00085	BOPFBGNJ_00076	HHFDFLDI_00028	ICJJCNNC_00085	KGNJDNOE_00028	HKGENFCN_00076	MPNBACFB_00076	DHELFPHN_00076
pir		PI protein	53	53	1	1	54				836	899	845	DIBCJOKD_00079	GEGCILNK_00080	EAABAMHA_00080	GBFOINEM_00082	CNEBHCLE_00082	BCJBKFPJ_00024	IILMGPFM_00024	PDHEDHJO_00080	BDNOGJDI_00080	AEMJGAPP_00082	CDDPADKH_00082	PLOJAAKG_00024	BICDLLCC_00080	MGMLLMHA_00080	FBCHDOFE_00021	CHNDOLLN_00024	FPKDAHIO_00080	HHOBNPJG_00021	MPBCCFCL_00080	MDKCGGHP_00024	CDPNNDFP_00080	NMJPCHND_00024	CLFDKHLF_00089	AFJNJBID_00082	DNPFJFKK_00021	JIEOLDBH_00024	JMGNJEDI_00080	LDEBDBFM_00082	BFINLDGF_00089	BOPFBGNJ_00080	HHFDFLDI_00024	ICJJCNNC_00089	KGNJDNOE_00024	HKGENFCN_00080	MPNBACFB_00080	DHELFPHN_00080
group_27		hypothetical protein	53	53	1	1	52				95	125	99	DIBCJOKD_00081	GEGCILNK_00082	EAABAMHA_00082	GBFOINEM_00084	CNEBHCLE_00084	BCJBKFPJ_00022	IILMGPFM_00022	PDHEDHJO_00082	BDNOGJDI_00082	AEMJGAPP_00084	CDDPADKH_00084	PLOJAAKG_00022	BICDLLCC_00082	MGMLLMHA_00082	FBCHDOFE_00019	CHNDOLLN_00022	FPKDAHIO_00082	HHOBNPJG_00019	MPBCCFCL_00082	MDKCGGHP_00022	CDPNNDFP_00082	NMJPCHND_00022	CLFDKHLF_00091	AFJNJBID_00084	DNPFJFKK_00019	JIEOLDBH_00022	JMGNJEDI_00082	LDEBDBFM_00084	BFINLDGF_00091	BOPFBGNJ_00082	HHFDFLDI_00022	ICJJCNNC_00091	KGNJDNOE_00022	HKGENFCN_00082	MPNBACFB_00082	DHELFPHN_00082
group_28		hypothetical protein	53	53	1	1	44				782	803	799	DIBCJOKD_00089	GEGCILNK_00090	EAABAMHA_00090	GBFOINEM_00092	CNEBHCLE_00092	BCJBKFPJ_00014	IILMGPFM_00014	PDHEDHJO_00090	BDNOGJDI_00090	AEMJGAPP_00092	CDDPADKH_00092	PLOJAAKG_00014	BICDLLCC_00090	MGMLLMHA_00090	FBCHDOFE_00012	CHNDOLLN_00014	FPKDAHIO_00090	HHOBNPJG_00012	MPBCCFCL_00090	MDKCGGHP_00014	CDPNNDFP_00090	NMJPCHND_00014	CLFDKHLF_00097	AFJNJBID_00092	DNPFJFKK_00012	JIEOLDBH_00014	JMGNJEDI_00090	LDEBDBFM_00090	BFINLDGF_00097	BOPFBGNJ_00090	HHFDFLDI_00014	ICJJCNNC_00097	KGNJDNOE_00014	HKGENFCN_00090	MPNBACFB_00090	DHELFPHN_00090
group_29		hypothetical protein	53	53	1	1	42				122	686	207	DIBCJOKD_00091	GEGCILNK_00092	EAABAMHA_00092	GBFOINEM_00094	CNEBHCLE_00094	BCJBKFPJ_00012	IILMGPFM_00012	PDHEDHJO_00092	BDNOGJDI_00092	AEMJGAPP_00094	CDDPADKH_00094	PLOJAAKG_00012	BICDLLCC_00092	MGMLLMHA_00092	FBCHDOFE_00011	CHNDOLLN_00012	FPKDAHIO_00092	HHOBNPJG_00011	MPBCCFCL_00092	MDKCGGHP_00012	CDPNNDFP_00092	NMJPCHND_00012	CLFDKHLF_00098	AFJNJBID_00094	DNPFJFKK_00011	JIEOLDBH_00012	JMGNJEDI_00092	LDEBDBFM_00091	BFINLDGF_00098	BOPFBGNJ_00092	HHFDFLDI_00012	ICJJCNNC_00098	KGNJDNOE_00012	HKGENFCN_00092	MPNBACFB_00092	DHELFPHN_00092
group_30		hypothetical protein	53	53	1	1	32			Hypothetical protein with no hits to refseq/uniprot/clusters/cdd/tigrfams/pfam overlapping another protein with hits	422	473	429	DIBCJOKD_00101	GEGCILNK_00102	EAABAMHA_00102	GBFOINEM_00104	CNEBHCLE_00104	BCJBKFPJ_00002	IILMGPFM_00002	PDHEDHJO_00102	BDNOGJDI_00102	AEMJGAPP_00104	CDDPADKH_00104	PLOJAAKG_00002	BICDLLCC_00102	MGMLLMHA_00102	FBCHDOFE_00002	CHNDOLLN_00002	FPKDAHIO_00102	HHOBNPJG_00002	MPBCCFCL_00102	MDKCGGHP_00002	CDPNNDFP_00102	NMJPCHND_00002	CLFDKHLF_00107	AFJNJBID_00104	DNPFJFKK_00002	JIEOLDBH_00002	JMGNJEDI_00102	LDEBDBFM_00100	BFINLDGF_00107	BOPFBGNJ_00102	HHFDFLDI_00002	ICJJCNNC_00107	KGNJDNOE_00002	HKGENFCN_00102	MPNBACFB_00102	DHELFPHN_00102
group_36		hypothetical protein	53	53	1	1	67				548	737	679	DIBCJOKD_00115	GEGCILNK_00116	EAABAMHA_00116	GBFOINEM_00128	CNEBHCLE_00128	BCJBKFPJ_00110	IILMGPFM_00110	PDHEDHJO_00116	BDNOGJDI_00116	AEMJGAPP_00128	CDDPADKH_00128	PLOJAAKG_00111	BICDLLCC_00116	MGMLLMHA_00116	FBCHDOFE_00109	CHNDOLLN_00111	FPKDAHIO_00115	HHOBNPJG_00109	MPBCCFCL_00115	MDKCGGHP_00111	CDPNNDFP_00115	NMJPCHND_00111	CLFDKHLF_00001	AFJNJBID_00128	DNPFJFKK_00109	JIEOLDBH_00111	JMGNJEDI_00115	LDEBDBFM_00104	BFINLDGF_00001	BOPFBGNJ_00115	HHFDFLDI_00111	ICJJCNNC_00001	KGNJDNOE_00111	HKGENFCN_00116	MPNBACFB_00116	DHELFPHN_00116
umuD		Protein UmuD	53	53	1	1	38				416	416	416	DIBCJOKD_00095	GEGCILNK_00096	EAABAMHA_00096	GBFOINEM_00098	CNEBHCLE_00098	BCJBKFPJ_00008	IILMGPFM_00008	PDHEDHJO_00096	BDNOGJDI_00096	AEMJGAPP_00098	CDDPADKH_00098	PLOJAAKG_00008	BICDLLCC_00096	MGMLLMHA_00096	FBCHDOFE_00008	CHNDOLLN_00008	FPKDAHIO_00096	HHOBNPJG_00008	MPBCCFCL_00096	MDKCGGHP_00008	CDPNNDFP_00096	NMJPCHND_00008	CLFDKHLF_00101	AFJNJBID_00098	DNPFJFKK_00008	JIEOLDBH_00008	JMGNJEDI_00096	LDEBDBFM_00094	BFINLDGF_00101	BOPFBGNJ_00096	HHFDFLDI_00008	ICJJCNNC_00101	KGNJDNOE_00008	HKGENFCN_00096	MPNBACFB_00096	DHELFPHN_00096
group_68		hypothetical protein	53	53	1	1	152				419	419	419	DIBCJOKD_00074	GEGCILNK_00075	EAABAMHA_00075	GBFOINEM_00077	CNEBHCLE_00077	BCJBKFPJ_00029	IILMGPFM_00029	PDHEDHJO_00075	BDNOGJDI_00075	AEMJGAPP_00077	CDDPADKH_00077	PLOJAAKG_00029	BICDLLCC_00075	MGMLLMHA_00075	FBCHDOFE_00026	CHNDOLLN_00029	FPKDAHIO_00075	HHOBNPJG_00026	MPBCCFCL_00075	MDKCGGHP_00029	CDPNNDFP_00075	NMJPCHND_00029	CLFDKHLF_00084	AFJNJBID_00077	DNPFJFKK_00026	JIEOLDBH_00029	JMGNJEDI_00075	LDEBDBFM_00077	BFINLDGF_00084	BOPFBGNJ_00075	HHFDFLDI_00029	ICJJCNNC_00084	KGNJDNOE_00029	HKGENFCN_00075	MPNBACFB_00075	DHELFPHN_00075
group_69		hypothetical protein	53	53	1	1	94				380	380	380	DIBCJOKD_00018	GEGCILNK_00018	EAABAMHA_00018	GBFOINEM_00020	CNEBHCLE_00020	BCJBKFPJ_00086	IILMGPFM_00086	PDHEDHJO_00018	BDNOGJDI_00018	AEMJGAPP_00020	CDDPADKH_00020	PLOJAAKG_00086	BICDLLCC_00018	MGMLLMHA_00018	FBCHDOFE_00084	CHNDOLLN_00086	FPKDAHIO_00018	HHOBNPJG_00084	MPBCCFCL_00018	MDKCGGHP_00086	CDPNNDFP_00018	NMJPCHND_00086	CLFDKHLF_00026	AFJNJBID_00020	DNPFJFKK_00084	JIEOLDBH_00086	JMGNJEDI_00018	LDEBDBFM_00019	BFINLDGF_00026	BOPFBGNJ_00018	HHFDFLDI_00086	ICJJCNNC_00026	KGNJDNOE_00086	HKGENFCN_00018	MPNBACFB_00018	DHELFPHN_00018
group_70		hypothetical protein	53	53	1	1	107				554	554	554	DIBCJOKD_00030	GEGCILNK_00031	EAABAMHA_00031	GBFOINEM_00033	CNEBHCLE_00033	BCJBKFPJ_00073	IILMGPFM_00073	PDHEDHJO_00031	BDNOGJDI_00031	AEMJGAPP_00033	CDDPADKH_00033	PLOJAAKG_00073	BICDLLCC_00031	MGMLLMHA_00031	FBCHDOFE_00071	CHNDOLLN_00073	FPKDAHIO_00031	HHOBNPJG_00071	MPBCCFCL_00031	MDKCGGHP_00073	CDPNNDFP_00031	NMJPCHND_00073	CLFDKHLF_00039	AFJNJBID_00033	DNPFJFKK_00071	JIEOLDBH_00073	JMGNJEDI_00031	LDEBDBFM_00032	BFINLDGF_00039	BOPFBGNJ_00031	HHFDFLDI_00073	ICJJCNNC_00039	KGNJDNOE_00073	HKGENFCN_00031	MPNBACFB_00031	DHELFPHN_00031
group_71		hypothetical protein	53	53	1	1	130				1055	1055	1055	DIBCJOKD_00053	GEGCILNK_00054	EAABAMHA_00054	GBFOINEM_00056	CNEBHCLE_00056	BCJBKFPJ_00050	IILMGPFM_00050	PDHEDHJO_00054	BDNOGJDI_00054	AEMJGAPP_00056	CDDPADKH_00056	PLOJAAKG_00050	BICDLLCC_00054	MGMLLMHA_00054	FBCHDOFE_00048	CHNDOLLN_00050	FPKDAHIO_00054	HHOBNPJG_00048	MPBCCFCL_00054	MDKCGGHP_00050	CDPNNDFP_00054	NMJPCHND_00050	CLFDKHLF_00062	AFJNJBID_00056	DNPFJFKK_00048	JIEOLDBH_00050	JMGNJEDI_00054	LDEBDBFM_00055	BFINLDGF_00062	BOPFBGNJ_00054	HHFDFLDI_00050	ICJJCNNC_00062	KGNJDNOE_00050	HKGENFCN_00054	MPNBACFB_00054	DHELFPHN_00054
mazE		Antitoxin MazE	53	53	1	1	92				245	245	245	DIBCJOKD_00016	GEGCILNK_00016	EAABAMHA_00016	GBFOINEM_00018	CNEBHCLE_00018	BCJBKFPJ_00088	IILMGPFM_00088	PDHEDHJO_00016	BDNOGJDI_00016	AEMJGAPP_00018	CDDPADKH_00018	PLOJAAKG_00088	BICDLLCC_00016	MGMLLMHA_00016	FBCHDOFE_00086	CHNDOLLN_00088	FPKDAHIO_00016	HHOBNPJG_00086	MPBCCFCL_00016	MDKCGGHP_00088	CDPNNDFP_00016	NMJPCHND_00088	CLFDKHLF_00024	AFJNJBID_00018	DNPFJFKK_00086	JIEOLDBH_00088	JMGNJEDI_00016	LDEBDBFM_00017	BFINLDGF_00024	BOPFBGNJ_00016	HHFDFLDI_00088	ICJJCNNC_00024	KGNJDNOE_00088	HKGENFCN_00016	MPNBACFB_00016	DHELFPHN_00016
group_73		hypothetical protein	53	53	1	1	100				1010	1010	1010	DIBCJOKD_00024	GEGCILNK_00024	EAABAMHA_00024	GBFOINEM_00026	CNEBHCLE_00026	BCJBKFPJ_00080	IILMGPFM_00080	PDHEDHJO_00024	BDNOGJDI_00024	AEMJGAPP_00026	CDDPADKH_00026	PLOJAAKG_00080	BICDLLCC_00024	MGMLLMHA_00024	FBCHDOFE_00078	CHNDOLLN_00080	FPKDAHIO_00024	HHOBNPJG_00078	MPBCCFCL_00024	MDKCGGHP_00080	CDPNNDFP_00024	NMJPCHND_00080	CLFDKHLF_00032	AFJNJBID_00026	DNPFJFKK_00078	JIEOLDBH_00080	JMGNJEDI_00024	LDEBDBFM_00025	BFINLDGF_00032	BOPFBGNJ_00024	HHFDFLDI_00080	ICJJCNNC_00032	KGNJDNOE_00080	HKGENFCN_00024	MPNBACFB_00024	DHELFPHN_00024
group_74		hypothetical protein	53	53	1	1	104				569	569	569	DIBCJOKD_00027	GEGCILNK_00028	EAABAMHA_00028	GBFOINEM_00030	CNEBHCLE_00030	BCJBKFPJ_00076	IILMGPFM_00076	PDHEDHJO_00028	BDNOGJDI_00028	AEMJGAPP_00030	CDDPADKH_00030	PLOJAAKG_00076	BICDLLCC_00028	MGMLLMHA_00028	FBCHDOFE_00074	CHNDOLLN_00076	FPKDAHIO_00028	HHOBNPJG_00074	MPBCCFCL_00028	MDKCGGHP_00076	CDPNNDFP_00028	NMJPCHND_00076	CLFDKHLF_00036	AFJNJBID_00030	DNPFJFKK_00074	JIEOLDBH_00076	JMGNJEDI_00028	LDEBDBFM_00029	BFINLDGF_00036	BOPFBGNJ_00028	HHFDFLDI_00076	ICJJCNNC_00036	KGNJDNOE_00076	HKGENFCN_00028	MPNBACFB_00028	DHELFPHN_00028
group_75		hypothetical protein	53	53	1	1	115				1913	1913	1913	DIBCJOKD_00038	GEGCILNK_00039	EAABAMHA_00039	GBFOINEM_00041	CNEBHCLE_00041	BCJBKFPJ_00065	IILMGPFM_00065	PDHEDHJO_00039	BDNOGJDI_00039	AEMJGAPP_00041	CDDPADKH_00041	PLOJAAKG_00065	BICDLLCC_00039	MGMLLMHA_00039	FBCHDOFE_00063	CHNDOLLN_00065	FPKDAHIO_00039	HHOBNPJG_00063	MPBCCFCL_00039	MDKCGGHP_00065	CDPNNDFP_00039	NMJPCHND_00065	CLFDKHLF_00047	AFJNJBID_00041	DNPFJFKK_00063	JIEOLDBH_00065	JMGNJEDI_00039	LDEBDBFM_00040	BFINLDGF_00047	BOPFBGNJ_00039	HHFDFLDI_00065	ICJJCNNC_00047	KGNJDNOE_00065	HKGENFCN_00039	MPNBACFB_00039	DHELFPHN_00039
group_76		hypothetical protein	53	53	1	1	139				1007	1007	1007	DIBCJOKD_00061	GEGCILNK_00062	EAABAMHA_00062	GBFOINEM_00064	CNEBHCLE_00064	BCJBKFPJ_00042	IILMGPFM_00042	PDHEDHJO_00062	BDNOGJDI_00062	AEMJGAPP_00064	CDDPADKH_00064	PLOJAAKG_00042	BICDLLCC_00062	MGMLLMHA_00062	FBCHDOFE_00039	CHNDOLLN_00042	FPKDAHIO_00062	HHOBNPJG_00039	MPBCCFCL_00062	MDKCGGHP_00042	CDPNNDFP_00062	NMJPCHND_00042	CLFDKHLF_00071	AFJNJBID_00064	DNPFJFKK_00039	JIEOLDBH_00042	JMGNJEDI_00062	LDEBDBFM_00064	BFINLDGF_00071	BOPFBGNJ_00062	HHFDFLDI_00042	ICJJCNNC_00071	KGNJDNOE_00042	HKGENFCN_00062	MPNBACFB_00062	DHELFPHN_00062
tnsA		Transposon Tn7 transposition protein TnsA	53	53	1	1	36				332	332	332	DIBCJOKD_00097	GEGCILNK_00098	EAABAMHA_00098	GBFOINEM_00100	CNEBHCLE_00100	BCJBKFPJ_00006	IILMGPFM_00006	PDHEDHJO_00098	BDNOGJDI_00098	AEMJGAPP_00100	CDDPADKH_00100	PLOJAAKG_00006	BICDLLCC_00098	MGMLLMHA_00098	FBCHDOFE_00006	CHNDOLLN_00006	FPKDAHIO_00098	HHOBNPJG_00006	MPBCCFCL_00098	MDKCGGHP_00006	CDPNNDFP_00098	NMJPCHND_00006	CLFDKHLF_00103	AFJNJBID_00100	DNPFJFKK_00006	JIEOLDBH_00006	JMGNJEDI_00098	LDEBDBFM_00096	BFINLDGF_00103	BOPFBGNJ_00098	HHFDFLDI_00006	ICJJCNNC_00103	KGNJDNOE_00006	HKGENFCN_00098	MPNBACFB_00098	DHELFPHN_00098
group_78		hypothetical protein	53	53	1	1	102				749	749	749	DIBCJOKD_00025	GEGCILNK_00026	EAABAMHA_00026	GBFOINEM_00028	CNEBHCLE_00028	BCJBKFPJ_00078	IILMGPFM_00078	PDHEDHJO_00026	BDNOGJDI_00026	AEMJGAPP_00028	CDDPADKH_00028	PLOJAAKG_00078	BICDLLCC_00026	MGMLLMHA_00026	FBCHDOFE_00076	CHNDOLLN_00078	FPKDAHIO_00026	HHOBNPJG_00076	MPBCCFCL_00026	MDKCGGHP_00078	CDPNNDFP_00026	NMJPCHND_00078	CLFDKHLF_00034	AFJNJBID_00028	DNPFJFKK_00076	JIEOLDBH_00078	JMGNJEDI_00026	LDEBDBFM_00027	BFINLDGF_00034	BOPFBGNJ_00026	HHFDFLDI_00078	ICJJCNNC_00034	KGNJDNOE_00078	HKGENFCN_00026	MPNBACFB_00026	DHELFPHN_00026
group_79		hypothetical protein	53	53	1	1	99				818	818	818	DIBCJOKD_00023	GEGCILNK_00023	EAABAMHA_00023	GBFOINEM_00025	CNEBHCLE_00025	BCJBKFPJ_00081	IILMGPFM_00081	PDHEDHJO_00023	BDNOGJDI_00023	AEMJGAPP_00025	CDDPADKH_00025	PLOJAAKG_00081	BICDLLCC_00023	MGMLLMHA_00023	FBCHDOFE_00079	CHNDOLLN_00081	FPKDAHIO_00023	HHOBNPJG_00079	MPBCCFCL_00023	MDKCGGHP_00081	CDPNNDFP_00023	NMJPCHND_00081	CLFDKHLF_00031	AFJNJBID_00025	DNPFJFKK_00079	JIEOLDBH_00081	JMGNJEDI_00023	LDEBDBFM_00024	BFINLDGF_00031	BOPFBGNJ_00023	HHFDFLDI_00081	ICJJCNNC_00031	KGNJDNOE_00081	HKGENFCN_00023	MPNBACFB_00023	DHELFPHN_00023
group_80		hypothetical protein	53	53	1	1	31				392	392	392	DIBCJOKD_00102	GEGCILNK_00103	EAABAMHA_00103	GBFOINEM_00105	CNEBHCLE_00105	BCJBKFPJ_00001	IILMGPFM_00001	PDHEDHJO_00103	BDNOGJDI_00103	AEMJGAPP_00105	CDDPADKH_00105	PLOJAAKG_00001	BICDLLCC_00103	MGMLLMHA_00103	FBCHDOFE_00001	CHNDOLLN_00001	FPKDAHIO_00103	HHOBNPJG_00001	MPBCCFCL_00103	MDKCGGHP_00001	CDPNNDFP_00103	NMJPCHND_00001	CLFDKHLF_00108	AFJNJBID_00105	DNPFJFKK_00001	JIEOLDBH_00001	JMGNJEDI_00103	LDEBDBFM_00101	BFINLDGF_00108	BOPFBGNJ_00103	HHFDFLDI_00001	ICJJCNNC_00108	KGNJDNOE_00001	HKGENFCN_00103	MPNBACFB_00103	DHELFPHN_00103
group_81		hypothetical protein	53	53	1	1	40				260	260	260	DIBCJOKD_00093	GEGCILNK_00094	EAABAMHA_00094	GBFOINEM_00096	CNEBHCLE_00096	BCJBKFPJ_00010	IILMGPFM_00010	PDHEDHJO_00094	BDNOGJDI_00094	AEMJGAPP_00096	CDDPADKH_00096	PLOJAAKG_00010	BICDLLCC_00094	MGMLLMHA_00094	FBCHDOFE_00010	CHNDOLLN_00010	FPKDAHIO_00094	HHOBNPJG_00010	MPBCCFCL_00094	MDKCGGHP_00010	CDPNNDFP_00094	NMJPCHND_00010	CLFDKHLF_00099	AFJNJBID_00096	DNPFJFKK_00010	JIEOLDBH_00010	JMGNJEDI_00094	LDEBDBFM_00092	BFINLDGF_00099	BOPFBGNJ_00094	HHFDFLDI_00010	ICJJCNNC_00099	KGNJDNOE_00010	HKGENFCN_00094	MPNBACFB_00094	DHELFPHN_00094
group_82		hypothetical protein	53	53	1	1	144				3233	3233	3233	DIBCJOKD_00066	GEGCILNK_00067	EAABAMHA_00067	GBFOINEM_00069	CNEBHCLE_00069	BCJBKFPJ_00037	IILMGPFM_00037	PDHEDHJO_00067	BDNOGJDI_00067	AEMJGAPP_00069	CDDPADKH_00069	PLOJAAKG_00037	BICDLLCC_00067	MGMLLMHA_00067	FBCHDOFE_00034	CHNDOLLN_00037	FPKDAHIO_00067	HHOBNPJG_00034	MPBCCFCL_00067	MDKCGGHP_00037	CDPNNDFP_00067	NMJPCHND_00037	CLFDKHLF_00076	AFJNJBID_00069	DNPFJFKK_00034	JIEOLDBH_00037	JMGNJEDI_00067	LDEBDBFM_00069	BFINLDGF_00076	BOPFBGNJ_00067	HHFDFLDI_00037	ICJJCNNC_00076	KGNJDNOE_00037	HKGENFCN_00067	MPNBACFB_00067	DHELFPHN_00067
group_83		hypothetical protein	53	53	1	1	146				2771	2771	2771	DIBCJOKD_00068	GEGCILNK_00069	EAABAMHA_00069	GBFOINEM_00071	CNEBHCLE_00071	BCJBKFPJ_00035	IILMGPFM_00035	PDHEDHJO_00069	BDNOGJDI_00069	AEMJGAPP_00071	CDDPADKH_00071	PLOJAAKG_00035	BICDLLCC_00069	MGMLLMHA_00069	FBCHDOFE_00032	CHNDOLLN_00035	FPKDAHIO_00069	HHOBNPJG_00032	MPBCCFCL_00069	MDKCGGHP_00035	CDPNNDFP_00069	NMJPCHND_00035	CLFDKHLF_00078	AFJNJBID_00071	DNPFJFKK_00032	JIEOLDBH_00035	JMGNJEDI_00069	LDEBDBFM_00071	BFINLDGF_00078	BOPFBGNJ_00069	HHFDFLDI_00035	ICJJCNNC_00078	KGNJDNOE_00035	HKGENFCN_00069	MPNBACFB_00069	DHELFPHN_00069
group_84		hypothetical protein	53	53	1	1	108				1076	1076	1076	DIBCJOKD_00031	GEGCILNK_00032	EAABAMHA_00032	GBFOINEM_00034	CNEBHCLE_00034	BCJBKFPJ_00072	IILMGPFM_00072	PDHEDHJO_00032	BDNOGJDI_00032	AEMJGAPP_00034	CDDPADKH_00034	PLOJAAKG_00072	BICDLLCC_00032	MGMLLMHA_00032	FBCHDOFE_00070	CHNDOLLN_00072	FPKDAHIO_00032	HHOBNPJG_00070	MPBCCFCL_00032	MDKCGGHP_00072	CDPNNDFP_00032	NMJPCHND_00072	CLFDKHLF_00040	AFJNJBID_00034	DNPFJFKK_00070	JIEOLDBH_00072	JMGNJEDI_00032	LDEBDBFM_00033	BFINLDGF_00040	BOPFBGNJ_00032	HHFDFLDI_00072	ICJJCNNC_00040	KGNJDNOE_00072	HKGENFCN_00032	MPNBACFB_00032	DHELFPHN_00032
group_85		IS110 family transposase IS5075	53	53	1	1	80				1004	1004	1004	DIBCJOKD_00004	GEGCILNK_00004	EAABAMHA_00004	GBFOINEM_00006	CNEBHCLE_00006	BCJBKFPJ_00100	IILMGPFM_00100	PDHEDHJO_00004	BDNOGJDI_00004	AEMJGAPP_00006	CDDPADKH_00006	PLOJAAKG_00100	BICDLLCC_00004	MGMLLMHA_00004	FBCHDOFE_00099	CHNDOLLN_00100	FPKDAHIO_00004	HHOBNPJG_00099	MPBCCFCL_00004	MDKCGGHP_00100	CDPNNDFP_00004	NMJPCHND_00100	CLFDKHLF_00011	AFJNJBID_00006	DNPFJFKK_00099	JIEOLDBH_00100	JMGNJEDI_00004	LDEBDBFM_00004	BFINLDGF_00011	BOPFBGNJ_00004	HHFDFLDI_00100	ICJJCNNC_00011	KGNJDNOE_00100	HKGENFCN_00004	MPNBACFB_00004	DHELFPHN_00004
group_86		hypothetical protein	53	53	1	1	147				839	839	839	DIBCJOKD_00069	GEGCILNK_00070	EAABAMHA_00070	GBFOINEM_00072	CNEBHCLE_00072	BCJBKFPJ_00034	IILMGPFM_00034	PDHEDHJO_00070	BDNOGJDI_00070	AEMJGAPP_00072	CDDPADKH_00072	PLOJAAKG_00034	BICDLLCC_00070	MGMLLMHA_00070	FBCHDOFE_00031	CHNDOLLN_00034	FPKDAHIO_00070	HHOBNPJG_00031	MPBCCFCL_00070	MDKCGGHP_00034	CDPNNDFP_00070	NMJPCHND_00034	CLFDKHLF_00079	AFJNJBID_00072	DNPFJFKK_00031	JIEOLDBH_00034	JMGNJEDI_00070	LDEBDBFM_00072	BFINLDGF_00079	BOPFBGNJ_00070	HHFDFLDI_00034	ICJJCNNC_00079	KGNJDNOE_00034	HKGENFCN_00070	MPNBACFB_00070	DHELFPHN_00070
group_87		Single-stranded DNA-binding protein	53	53	1	1	33				344	344	344	DIBCJOKD_00100	GEGCILNK_00101	EAABAMHA_00101	GBFOINEM_00103	CNEBHCLE_00103	BCJBKFPJ_00003	IILMGPFM_00003	PDHEDHJO_00101	BDNOGJDI_00101	AEMJGAPP_00103	CDDPADKH_00103	PLOJAAKG_00003	BICDLLCC_00101	MGMLLMHA_00101	FBCHDOFE_00003	CHNDOLLN_00003	FPKDAHIO_00101	HHOBNPJG_00003	MPBCCFCL_00101	MDKCGGHP_00003	CDPNNDFP_00101	NMJPCHND_00003	CLFDKHLF_00106	AFJNJBID_00103	DNPFJFKK_00003	JIEOLDBH_00003	JMGNJEDI_00101	LDEBDBFM_00099	BFINLDGF_00106	BOPFBGNJ_00101	HHFDFLDI_00003	ICJJCNNC_00106	KGNJDNOE_00003	HKGENFCN_00101	MPNBACFB_00101	DHELFPHN_00101
group_88		hypothetical protein	53	53	1	1	34				1046	1046	1046	DIBCJOKD_00099	GEGCILNK_00100	EAABAMHA_00100	GBFOINEM_00102	CNEBHCLE_00102	BCJBKFPJ_00004	IILMGPFM_00004	PDHEDHJO_00100	BDNOGJDI_00100	AEMJGAPP_00102	CDDPADKH_00102	PLOJAAKG_00004	BICDLLCC_00100	MGMLLMHA_00100	FBCHDOFE_00004	CHNDOLLN_00004	FPKDAHIO_00100	HHOBNPJG_00004	MPBCCFCL_00100	MDKCGGHP_00004	CDPNNDFP_00100	NMJPCHND_00004	CLFDKHLF_00105	AFJNJBID_00102	DNPFJFKK_00004	JIEOLDBH_00004	JMGNJEDI_00100	LDEBDBFM_00098	BFINLDGF_00105	BOPFBGNJ_00100	HHFDFLDI_00004	ICJJCNNC_00105	KGNJDNOE_00004	HKGENFCN_00100	MPNBACFB_00100	DHELFPHN_00100
group_89		hypothetical protein	53	53	1	1	82				740	740	740	DIBCJOKD_00006	GEGCILNK_00006	EAABAMHA_00006	GBFOINEM_00008	CNEBHCLE_00008	BCJBKFPJ_00098	IILMGPFM_00098	PDHEDHJO_00006	BDNOGJDI_00006	AEMJGAPP_00008	CDDPADKH_00008	PLOJAAKG_00098	BICDLLCC_00006	MGMLLMHA_00006	FBCHDOFE_00097	CHNDOLLN_00098	FPKDAHIO_00006	HHOBNPJG_00097	MPBCCFCL_00006	MDKCGGHP_00098	CDPNNDFP_00006	NMJPCHND_00098	CLFDKHLF_00013	AFJNJBID_00008	DNPFJFKK_00097	JIEOLDBH_00098	JMGNJEDI_00006	LDEBDBFM_00006	BFINLDGF_00013	BOPFBGNJ_00006	HHFDFLDI_00098	ICJJCNNC_00013	KGNJDNOE_00098	HKGENFCN_00006	MPNBACFB_00006	DHELFPHN_00006
group_90		hypothetical protein	53	53	1	1	97				269	269	269	DIBCJOKD_00021	GEGCILNK_00021	EAABAMHA_00021	GBFOINEM_00023	CNEBHCLE_00023	BCJBKFPJ_00083	IILMGPFM_00083	PDHEDHJO_00021	BDNOGJDI_00021	AEMJGAPP_00023	CDDPADKH_00023	PLOJAAKG_00083	BICDLLCC_00021	MGMLLMHA_00021	FBCHDOFE_00081	CHNDOLLN_00083	FPKDAHIO_00021	HHOBNPJG_00081	MPBCCFCL_00021	MDKCGGHP_00083	CDPNNDFP_00021	NMJPCHND_00083	CLFDKHLF_00029	AFJNJBID_00023	DNPFJFKK_00081	JIEOLDBH_00083	JMGNJEDI_00021	LDEBDBFM_00022	BFINLDGF_00029	BOPFBGNJ_00021	HHFDFLDI_00083	ICJJCNNC_00029	KGNJDNOE_00083	HKGENFCN_00021	MPNBACFB_00021	DHELFPHN_00021
xerC_2		Tyrosine recombinase XerC	53	53	1	1	98				953	953	953	DIBCJOKD_00022	GEGCILNK_00022	EAABAMHA_00022	GBFOINEM_00024	CNEBHCLE_00024	BCJBKFPJ_00082	IILMGPFM_00082	PDHEDHJO_00022	BDNOGJDI_00022	AEMJGAPP_00024	CDDPADKH_00024	PLOJAAKG_00082	BICDLLCC_00022	MGMLLMHA_00022	FBCHDOFE_00080	CHNDOLLN_00082	FPKDAHIO_00022	HHOBNPJG_00080	MPBCCFCL_00022	MDKCGGHP_00082	CDPNNDFP_00022	NMJPCHND_00082	CLFDKHLF_00030	AFJNJBID_00024	DNPFJFKK_00080	JIEOLDBH_00082	JMGNJEDI_00022	LDEBDBFM_00023	BFINLDGF_00030	BOPFBGNJ_00022	HHFDFLDI_00082	ICJJCNNC_00030	KGNJDNOE_00082	HKGENFCN_00022	MPNBACFB_00022	DHELFPHN_00022
folP		Dihydropteroate synthase	53	53	1	1	79				815	815	815	DIBCJOKD_00003	GEGCILNK_00003	EAABAMHA_00003	GBFOINEM_00003	CNEBHCLE_00003	BCJBKFPJ_00101	IILMGPFM_00101	PDHEDHJO_00003	BDNOGJDI_00003	AEMJGAPP_00003	CDDPADKH_00003	PLOJAAKG_00102	BICDLLCC_00003	MGMLLMHA_00003	FBCHDOFE_00100	CHNDOLLN_00102	FPKDAHIO_00003	HHOBNPJG_00100	MPBCCFCL_00003	MDKCGGHP_00102	CDPNNDFP_00003	NMJPCHND_00102	CLFDKHLF_00010	AFJNJBID_00003	DNPFJFKK_00100	JIEOLDBH_00102	JMGNJEDI_00003	LDEBDBFM_00003	BFINLDGF_00010	BOPFBGNJ_00003	HHFDFLDI_00102	ICJJCNNC_00010	KGNJDNOE_00102	HKGENFCN_00003	MPNBACFB_00003	DHELFPHN_00003
group_93		hypothetical protein	53	53	1	1	46				1034	1034	1034	DIBCJOKD_00087	GEGCILNK_00088	EAABAMHA_00088	GBFOINEM_00090	CNEBHCLE_00090	BCJBKFPJ_00016	IILMGPFM_00016	PDHEDHJO_00088	BDNOGJDI_00088	AEMJGAPP_00090	CDDPADKH_00090	PLOJAAKG_00016	BICDLLCC_00088	MGMLLMHA_00088	FBCHDOFE_00013	CHNDOLLN_00016	FPKDAHIO_00088	HHOBNPJG_00013	MPBCCFCL_00088	MDKCGGHP_00016	CDPNNDFP_00088	NMJPCHND_00016	CLFDKHLF_00096	AFJNJBID_00090	DNPFJFKK_00013	JIEOLDBH_00016	JMGNJEDI_00088	LDEBDBFM_00089	BFINLDGF_00096	BOPFBGNJ_00088	HHFDFLDI_00016	ICJJCNNC_00096	KGNJDNOE_00016	HKGENFCN_00088	MPNBACFB_00088	DHELFPHN_00088
group_94		hypothetical protein	53	53	1	1	143				1409	1409	1409	DIBCJOKD_00065	GEGCILNK_00066	EAABAMHA_00066	GBFOINEM_00068	CNEBHCLE_00068	BCJBKFPJ_00038	IILMGPFM_00038	PDHEDHJO_00066	BDNOGJDI_00066	AEMJGAPP_00068	CDDPADKH_00068	PLOJAAKG_00038	BICDLLCC_00066	MGMLLMHA_00066	FBCHDOFE_00035	CHNDOLLN_00038	FPKDAHIO_00066	HHOBNPJG_00035	MPBCCFCL_00066	MDKCGGHP_00038	CDPNNDFP_00066	NMJPCHND_00038	CLFDKHLF_00075	AFJNJBID_00068	DNPFJFKK_00035	JIEOLDBH_00038	JMGNJEDI_00066	LDEBDBFM_00068	BFINLDGF_00075	BOPFBGNJ_00066	HHFDFLDI_00038	ICJJCNNC_00075	KGNJDNOE_00038	HKGENFCN_00066	MPNBACFB_00066	DHELFPHN_00066
group_95		hypothetical protein	53	53	1	1	123				1292	1292	1292	DIBCJOKD_00046	GEGCILNK_00047	EAABAMHA_00047	GBFOINEM_00049	CNEBHCLE_00049	BCJBKFPJ_00057	IILMGPFM_00057	PDHEDHJO_00047	BDNOGJDI_00047	AEMJGAPP_00049	CDDPADKH_00049	PLOJAAKG_00057	BICDLLCC_00047	MGMLLMHA_00047	FBCHDOFE_00055	CHNDOLLN_00057	FPKDAHIO_00047	HHOBNPJG_00055	MPBCCFCL_00047	MDKCGGHP_00057	CDPNNDFP_00047	NMJPCHND_00057	CLFDKHLF_00055	AFJNJBID_00049	DNPFJFKK_00055	JIEOLDBH_00057	JMGNJEDI_00047	LDEBDBFM_00048	BFINLDGF_00055	BOPFBGNJ_00047	HHFDFLDI_00057	ICJJCNNC_00055	KGNJDNOE_00057	HKGENFCN_00047	MPNBACFB_00047	DHELFPHN_00047
group_96		hypothetical protein	53	53	1	1	53				227	227	227	DIBCJOKD_00080	GEGCILNK_00081	EAABAMHA_00081	GBFOINEM_00083	CNEBHCLE_00083	BCJBKFPJ_00023	IILMGPFM_00023	PDHEDHJO_00081	BDNOGJDI_00081	AEMJGAPP_00083	CDDPADKH_00083	PLOJAAKG_00023	BICDLLCC_00081	MGMLLMHA_00081	FBCHDOFE_00020	CHNDOLLN_00023	FPKDAHIO_00081	HHOBNPJG_00020	MPBCCFCL_00081	MDKCGGHP_00023	CDPNNDFP_00081	NMJPCHND_00023	CLFDKHLF_00090	AFJNJBID_00083	DNPFJFKK_00020	JIEOLDBH_00023	JMGNJEDI_00081	LDEBDBFM_00083	BFINLDGF_00090	BOPFBGNJ_00081	HHFDFLDI_00023	ICJJCNNC_00090	KGNJDNOE_00023	HKGENFCN_00081	MPNBACFB_00081	DHELFPHN_00081
group_97		hypothetical protein	53	53	1	1	91				623	623	623	DIBCJOKD_00015	GEGCILNK_00015	EAABAMHA_00015	GBFOINEM_00017	CNEBHCLE_00017	BCJBKFPJ_00089	IILMGPFM_00089	PDHEDHJO_00015	BDNOGJDI_00015	AEMJGAPP_00017	CDDPADKH_00017	PLOJAAKG_00089	BICDLLCC_00015	MGMLLMHA_00015	FBCHDOFE_00087	CHNDOLLN_00089	FPKDAHIO_00015	HHOBNPJG_00087	MPBCCFCL_00015	MDKCGGHP_00089	CDPNNDFP_00015	NMJPCHND_00089	CLFDKHLF_00023	AFJNJBID_00017	DNPFJFKK_00087	JIEOLDBH_00089	JMGNJEDI_00015	LDEBDBFM_00016	BFINLDGF_00023	BOPFBGNJ_00015	HHFDFLDI_00089	ICJJCNNC_00023	KGNJDNOE_00089	HKGENFCN_00015	MPNBACFB_00015	DHELFPHN_00015
group_98		hypothetical protein	53	53	1	1	141				1775	1775	1775	DIBCJOKD_00063	GEGCILNK_00064	EAABAMHA_00064	GBFOINEM_00066	CNEBHCLE_00066	BCJBKFPJ_00040	IILMGPFM_00040	PDHEDHJO_00064	BDNOGJDI_00064	AEMJGAPP_00066	CDDPADKH_00066	PLOJAAKG_00040	BICDLLCC_00064	MGMLLMHA_00064	FBCHDOFE_00037	CHNDOLLN_00040	FPKDAHIO_00064	HHOBNPJG_00037	MPBCCFCL_00064	MDKCGGHP_00040	CDPNNDFP_00064	NMJPCHND_00040	CLFDKHLF_00073	AFJNJBID_00066	DNPFJFKK_00037	JIEOLDBH_00040	JMGNJEDI_00064	LDEBDBFM_00066	BFINLDGF_00073	BOPFBGNJ_00064	HHFDFLDI_00040	ICJJCNNC_00073	KGNJDNOE_00040	HKGENFCN_00064	MPNBACFB_00064	DHELFPHN_00064
traC		Protein TraC	53	53	1	1	126				2486	2486	2486	DIBCJOKD_00049	GEGCILNK_00050	EAABAMHA_00050	GBFOINEM_00052	CNEBHCLE_00052	BCJBKFPJ_00054	IILMGPFM_00054	PDHEDHJO_00050	BDNOGJDI_00050	AEMJGAPP_00052	CDDPADKH_00052	PLOJAAKG_00054	BICDLLCC_00050	MGMLLMHA_00050	FBCHDOFE_00052	CHNDOLLN_00054	FPKDAHIO_00050	HHOBNPJG_00052	MPBCCFCL_00050	MDKCGGHP_00054	CDPNNDFP_00050	NMJPCHND_00054	CLFDKHLF_00058	AFJNJBID_00052	DNPFJFKK_00052	JIEOLDBH_00054	JMGNJEDI_00050	LDEBDBFM_00051	BFINLDGF_00058	BOPFBGNJ_00050	HHFDFLDI_00054	ICJJCNNC_00058	KGNJDNOE_00054	HKGENFCN_00050	MPNBACFB_00050	DHELFPHN_00050
group_56		hypothetical protein	52	52	1	1	101	7	1		422	422	422		GEGCILNK_00025	EAABAMHA_00025	GBFOINEM_00027	CNEBHCLE_00027	BCJBKFPJ_00079	IILMGPFM_00079	PDHEDHJO_00025	BDNOGJDI_00025	AEMJGAPP_00027	CDDPADKH_00027	PLOJAAKG_00079	BICDLLCC_00025	MGMLLMHA_00025	FBCHDOFE_00077	CHNDOLLN_00079	FPKDAHIO_00025	HHOBNPJG_00077	MPBCCFCL_00025	MDKCGGHP_00079	CDPNNDFP_00025	NMJPCHND_00079	CLFDKHLF_00033	AFJNJBID_00027	DNPFJFKK_00077	JIEOLDBH_00079	JMGNJEDI_00025	LDEBDBFM_00026	BFINLDGF_00033	BOPFBGNJ_00025	HHFDFLDI_00079	ICJJCNNC_00033	KGNJDNOE_00079	HKGENFCN_00025	MPNBACFB_00025	DHELFPHN_00025
group_43		hypothetical protein	49	49	1	1	48	8	1		182	182	182	DIBCJOKD_00085	GEGCILNK_00086	EAABAMHA_00086	GBFOINEM_00088	CNEBHCLE_00088	BCJBKFPJ_00018	IILMGPFM_00018	PDHEDHJO_00086	BDNOGJDI_00086	AEMJGAPP_00088	CDDPADKH_00088	PLOJAAKG_00018	BICDLLCC_00086	MGMLLMHA_00086	FBCHDOFE_00015	CHNDOLLN_00018	FPKDAHIO_00086	HHOBNPJG_00015	MPBCCFCL_00086	MDKCGGHP_00018	CDPNNDFP_00086	NMJPCHND_00018		AFJNJBID_00088	DNPFJFKK_00015	JIEOLDBH_00018	JMGNJEDI_00086			BOPFBGNJ_00086	HHFDFLDI_00018		KGNJDNOE_00018	HKGENFCN_00086	MPNBACFB_00086	DHELFPHN_00086
group_152		IS6 family transposase IS26	46	46	1	1	64	1	25		704	704	704		GEGCILNK_00113	EAABAMHA_00113	GBFOINEM_00125	CNEBHCLE_00125	BCJBKFPJ_00112	IILMGPFM_00112	PDHEDHJO_00113	BDNOGJDI_00113	AEMJGAPP_00125	CDDPADKH_00125	PLOJAAKG_00113	BICDLLCC_00113	MGMLLMHA_00113		CHNDOLLN_00113	FPKDAHIO_00113		MPBCCFCL_00113	MDKCGGHP_00113	CDPNNDFP_00113	NMJPCHND_00113		AFJNJBID_00125		JIEOLDBH_00113	JMGNJEDI_00113	LDEBDBFM_00102		BOPFBGNJ_00113	HHFDFLDI_00113		KGNJDNOE_00113	HKGENFCN_00113	MPNBACFB_00113	DHELFPHN_00113
group_149		IS6 family transposase IS26	45	45	1	1	19	1	32		704	704	704	DIBCJOKD_00108	GEGCILNK_00109	EAABAMHA_00109	GBFOINEM_00120	CNEBHCLE_00120	BCJBKFPJ_00116	IILMGPFM_00116	PDHEDHJO_00109	BDNOGJDI_00109	AEMJGAPP_00120	CDDPADKH_00120	PLOJAAKG_00117	BICDLLCC_00109	MGMLLMHA_00109		CHNDOLLN_00117	FPKDAHIO_00109		MPBCCFCL_00109	MDKCGGHP_00117	CDPNNDFP_00109	NMJPCHND_00117		AFJNJBID_00120		JIEOLDBH_00117	JMGNJEDI_00109			BOPFBGNJ_00109	HHFDFLDI_00117		KGNJDNOE_00117	HKGENFCN_00109	MPNBACFB_00109	DHELFPHN_00109
group_42		hypothetical protein	45	45	1	1	87	5	1		476	476	476	DIBCJOKD_00011	GEGCILNK_00011	EAABAMHA_00011	GBFOINEM_00013	CNEBHCLE_00013	BCJBKFPJ_00093	IILMGPFM_00093	PDHEDHJO_00011	BDNOGJDI_00011	AEMJGAPP_00013	CDDPADKH_00013	PLOJAAKG_00093	BICDLLCC_00011	MGMLLMHA_00011		CHNDOLLN_00093	FPKDAHIO_00011		MPBCCFCL_00011	MDKCGGHP_00093	CDPNNDFP_00011	NMJPCHND_00093		AFJNJBID_00013		JIEOLDBH_00093	JMGNJEDI_00011			BOPFBGNJ_00011	HHFDFLDI_00093		KGNJDNOE_00093	HKGENFCN_00011	MPNBACFB_00011	DHELFPHN_00011
group_44		ISL3 family transposase ISPst2	45	45	1	1	45	4	1		203	203	203	DIBCJOKD_00088	GEGCILNK_00089	EAABAMHA_00089	GBFOINEM_00091	CNEBHCLE_00091	BCJBKFPJ_00015	IILMGPFM_00015	PDHEDHJO_00089	BDNOGJDI_00089	AEMJGAPP_00091	CDDPADKH_00091	PLOJAAKG_00015	BICDLLCC_00089	MGMLLMHA_00089		CHNDOLLN_00015	FPKDAHIO_00089		MPBCCFCL_00089	MDKCGGHP_00015	CDPNNDFP_00089	NMJPCHND_00015		AFJNJBID_00091		JIEOLDBH_00015	JMGNJEDI_00089			BOPFBGNJ_00089	HHFDFLDI_00015		KGNJDNOE_00015	HKGENFCN_00089	MPNBACFB_00089	DHELFPHN_00089
group_45		hypothetical protein	45	45	1	1	43	6	1		545	545	545	DIBCJOKD_00090	GEGCILNK_00091	EAABAMHA_00091	GBFOINEM_00093	CNEBHCLE_00093	BCJBKFPJ_00013	IILMGPFM_00013	PDHEDHJO_00091	BDNOGJDI_00091	AEMJGAPP_00093	CDDPADKH_00093	PLOJAAKG_00013	BICDLLCC_00091	MGMLLMHA_00091		CHNDOLLN_00013	FPKDAHIO_00091		MPBCCFCL_00091	MDKCGGHP_00013	CDPNNDFP_00091	NMJPCHND_00013		AFJNJBID_00093		JIEOLDBH_00013	JMGNJEDI_00091			BOPFBGNJ_00091	HHFDFLDI_00013		KGNJDNOE_00013	HKGENFCN_00091	MPNBACFB_00091	DHELFPHN_00091
group_46		ISL3 family transposase ISPpu12	45	45	1	1	41	9	1		233	233	233	DIBCJOKD_00092	GEGCILNK_00093	EAABAMHA_00093	GBFOINEM_00095	CNEBHCLE_00095	BCJBKFPJ_00011	IILMGPFM_00011	PDHEDHJO_00093	BDNOGJDI_00093	AEMJGAPP_00095	CDDPADKH_00095	PLOJAAKG_00011	BICDLLCC_00093	MGMLLMHA_00093		CHNDOLLN_00011	FPKDAHIO_00093		MPBCCFCL_00093	MDKCGGHP_00011	CDPNNDFP_00093	NMJPCHND_00011		AFJNJBID_00095		JIEOLDBH_00011	JMGNJEDI_00093			BOPFBGNJ_00093	HHFDFLDI_00011		KGNJDNOE_00011	HKGENFCN_00093	MPNBACFB_00093	DHELFPHN_00093
hdfR		HTH-type transcriptional regulator HdfR	45	45	1	1	73	2	1		305	305	305	DIBCJOKD_00120	GEGCILNK_00121	EAABAMHA_00121	GBFOINEM_00133	CNEBHCLE_00133	BCJBKFPJ_00105	IILMGPFM_00105	PDHEDHJO_00121	BDNOGJDI_00121	AEMJGAPP_00133	CDDPADKH_00133	PLOJAAKG_00106	BICDLLCC_00121	MGMLLMHA_00121		CHNDOLLN_00106	FPKDAHIO_00120		MPBCCFCL_00120	MDKCGGHP_00106	CDPNNDFP_00120	NMJPCHND_00106		AFJNJBID_00133		JIEOLDBH_00106	JMGNJEDI_00120			BOPFBGNJ_00120	HHFDFLDI_00106		KGNJDNOE_00106	HKGENFCN_00121	MPNBACFB_00121	DHELFPHN_00121
group_1		Tn3 family transposase Tn2	44	44	1	1	11	1	30		1433	1508	1496	DIBCJOKD_00109	GEGCILNK_00110	EAABAMHA_00110	GBFOINEM_00112	CNEBHCLE_00112	BCJBKFPJ_00115	IILMGPFM_00115	PDHEDHJO_00110	BDNOGJDI_00110	AEMJGAPP_00112	CDDPADKH_00112	PLOJAAKG_00116	BICDLLCC_00110	MGMLLMHA_00110		CHNDOLLN_00116	FPKDAHIO_00110		MPBCCFCL_00110	MDKCGGHP_00116	CDPNNDFP_00110	NMJPCHND_00116		AFJNJBID_00112		JIEOLDBH_00116	JMGNJEDI_00110			BOPFBGNJ_00110	HHFDFLDI_00116		KGNJDNOE_00116	HKGENFCN_00110	MPNBACFB_00110	DHELFPHN_00110
bla_2		Beta-lactamase CTX-M-1	44	44	1	1	62	1	26		875	875	875	DIBCJOKD_00111	GEGCILNK_00112	EAABAMHA_00112	GBFOINEM_00124	CNEBHCLE_00124	BCJBKFPJ_00113	IILMGPFM_00113	PDHEDHJO_00112	BDNOGJDI_00112	AEMJGAPP_00124	CDDPADKH_00124	PLOJAAKG_00114	BICDLLCC_00112	MGMLLMHA_00112		CHNDOLLN_00114	FPKDAHIO_00112		MPBCCFCL_00112	MDKCGGHP_00114	CDPNNDFP_00112	NMJPCHND_00114		AFJNJBID_00124		JIEOLDBH_00114	JMGNJEDI_00112			BOPFBGNJ_00112	HHFDFLDI_00114		KGNJDNOE_00114	HKGENFCN_00112	MPNBACFB_00112	DHELFPHN_00112
bla_1		Beta-lactamase OXA-1	43	43	1	1	24	1	12		875	875	875	DIBCJOKD_00106	GEGCILNK_00107	EAABAMHA_00107	GBFOINEM_00109	CNEBHCLE_00109	BCJBKFPJ_00118	IILMGPFM_00118	PDHEDHJO_00107	BDNOGJDI_00107	AEMJGAPP_00109	CDDPADKH_00109	PLOJAAKG_00119	BICDLLCC_00107	MGMLLMHA_00107		CHNDOLLN_00119	FPKDAHIO_00107		MPBCCFCL_00107	MDKCGGHP_00119	CDPNNDFP_00107	NMJPCHND_00119		AFJNJBID_00109		JIEOLDBH_00119	JMGNJEDI_00107			BOPFBGNJ_00107	HHFDFLDI_00119		KGNJDNOE_00119	HKGENFCN_00107	MPNBACFB_00107	DHELFPHN_00107
group_9		hypothetical protein	41	41	1	1	66	1	24		461	497	479	DIBCJOKD_00113	GEGCILNK_00114	EAABAMHA_00114			BCJBKFPJ_00111	IILMGPFM_00111	PDHEDHJO_00114	BDNOGJDI_00114			PLOJAAKG_00112	BICDLLCC_00114	MGMLLMHA_00114		CHNDOLLN_00112	FPKDAHIO_00114		MPBCCFCL_00114	MDKCGGHP_00112	CDPNNDFP_00114	NMJPCHND_00112				JIEOLDBH_00112	JMGNJEDI_00114	LDEBDBFM_00103		BOPFBGNJ_00114	HHFDFLDI_00112		KGNJDNOE_00112	HKGENFCN_00114	MPNBACFB_00114	DHELFPHN_00114
group_146		IS6 family transposase IS26	37	47	1.28	1	29	1	6		704	704	704		GEGCILNK_00105	EAABAMHA_00105	GBFOINEM_00107 GBFOINEM_00111 GBFOINEM_00116	CNEBHCLE_00107 CNEBHCLE_00111 CNEBHCLE_00116	BCJBKFPJ_00120	IILMGPFM_00120	PDHEDHJO_00105	BDNOGJDI_00105	AEMJGAPP_00107 AEMJGAPP_00111 AEMJGAPP_00116	CDDPADKH_00107 CDDPADKH_00111 CDDPADKH_00116	PLOJAAKG_00121	BICDLLCC_00105	MGMLLMHA_00105		CHNDOLLN_00121	FPKDAHIO_00105		MPBCCFCL_00105	MDKCGGHP_00121	CDPNNDFP_00105	NMJPCHND_00121		AFJNJBID_00107 AFJNJBID_00111 AFJNJBID_00116		JIEOLDBH_00121	JMGNJEDI_00105			BOPFBGNJ_00105	HHFDFLDI_00121		KGNJDNOE_00121
aacA4		Aminoglycoside N(6')-acetyltransferase type 1	28	28	1	1	23	1	33		599	599	599	DIBCJOKD_00107	GEGCILNK_00108	EAABAMHA_00108	GBFOINEM_00110	CNEBHCLE_00110			PDHEDHJO_00108	BDNOGJDI_00108	AEMJGAPP_00110	CDDPADKH_00110		BICDLLCC_00108	MGMLLMHA_00108			FPKDAHIO_00108		MPBCCFCL_00108	MDKCGGHP_00126	CDPNNDFP_00108			AFJNJBID_00110			JMGNJEDI_00108			BOPFBGNJ_00108				HKGENFCN_00108	MPNBACFB_00108	DHELFPHN_00108
group_34		hypothetical protein	27	27	1	1	10	1	29		272	332	274	DIBCJOKD_00110	GEGCILNK_00111	EAABAMHA_00111	GBFOINEM_00123	CNEBHCLE_00123			PDHEDHJO_00111	BDNOGJDI_00111	AEMJGAPP_00123	CDDPADKH_00123		BICDLLCC_00111	MGMLLMHA_00111			FPKDAHIO_00111		MPBCCFCL_00111		CDPNNDFP_00111			AFJNJBID_00123			JMGNJEDI_00111			BOPFBGNJ_00111				HKGENFCN_00111	MPNBACFB_00111	DHELFPHN_00111
group_38		hypothetical protein	27	27	1	1	69	10	1		821	884	839						BCJBKFPJ_00107	IILMGPFM_00107					PLOJAAKG_00108			FBCHDOFE_00106	CHNDOLLN_00108		HHOBNPJG_00106		MDKCGGHP_00108		NMJPCHND_00108	CLFDKHLF_00004		DNPFJFKK_00106	JIEOLDBH_00108		LDEBDBFM_00107	BFINLDGF_00004		HHFDFLDI_00108	ICJJCNNC_00004	KGNJDNOE_00108
cat		Chloramphenicol acetyltransferase	27	27	1	1	26	1	11		446	548	544	DIBCJOKD_00105	GEGCILNK_00106	EAABAMHA_00106	GBFOINEM_00108	CNEBHCLE_00108			PDHEDHJO_00106	BDNOGJDI_00106	AEMJGAPP_00108	CDDPADKH_00108		BICDLLCC_00106	MGMLLMHA_00106			FPKDAHIO_00106		MPBCCFCL_00106		CDPNNDFP_00106			AFJNJBID_00108			JMGNJEDI_00106			BOPFBGNJ_00106				HKGENFCN_00106	MPNBACFB_00106	DHELFPHN_00106
group_47		hypothetical protein	26	26	1	1	30	1	5		197	197	197	DIBCJOKD_00103	GEGCILNK_00104	EAABAMHA_00104	GBFOINEM_00106	CNEBHCLE_00106			PDHEDHJO_00104	BDNOGJDI_00104	AEMJGAPP_00106	CDDPADKH_00106		BICDLLCC_00104	MGMLLMHA_00104			FPKDAHIO_00104		MPBCCFCL_00104		CDPNNDFP_00104			AFJNJBID_00106			JMGNJEDI_00104			BOPFBGNJ_00104				HKGENFCN_00104	MPNBACFB_00104	DHELFPHN_00104
group_54		hypothetical protein	26	26	1	1	71	13	1		455	455	455	DIBCJOKD_00118	GEGCILNK_00119	EAABAMHA_00119	GBFOINEM_00131	CNEBHCLE_00131			PDHEDHJO_00119	BDNOGJDI_00119	AEMJGAPP_00131	CDDPADKH_00131		BICDLLCC_00119	MGMLLMHA_00119			FPKDAHIO_00118		MPBCCFCL_00118		CDPNNDFP_00118			AFJNJBID_00131			JMGNJEDI_00118			BOPFBGNJ_00118				HKGENFCN_00119	MPNBACFB_00119	DHELFPHN_00119
group_61		hypothetical protein	26	26	1	1	74	2	2		539	539	539						BCJBKFPJ_00104	IILMGPFM_00104					PLOJAAKG_00105			FBCHDOFE_00103	CHNDOLLN_00105		HHOBNPJG_00103		MDKCGGHP_00105		NMJPCHND_00105	CLFDKHLF_00007		DNPFJFKK_00103	JIEOLDBH_00105			BFINLDGF_00007		HHFDFLDI_00105	ICJJCNNC_00007	KGNJDNOE_00105
group_33		hypothetical protein	23	23	1	1	9	1	19		272	332	318				GBFOINEM_00114	CNEBHCLE_00114	BCJBKFPJ_00114	IILMGPFM_00114			AEMJGAPP_00114	CDDPADKH_00114	PLOJAAKG_00115				CHNDOLLN_00115				MDKCGGHP_00115		NMJPCHND_00115		AFJNJBID_00114		JIEOLDBH_00115					HHFDFLDI_00115		KGNJDNOE_00115
group_40	cat	Chloramphenicol acetyltransferase	23	23	1	1	15	1	3		548	551	548				GBFOINEM_00117	CNEBHCLE_00117	BCJBKFPJ_00119	IILMGPFM_00119			AEMJGAPP_00117	CDDPADKH_00117	PLOJAAKG_00120				CHNDOLLN_00120				MDKCGGHP_00120		NMJPCHND_00120		AFJNJBID_00117		JIEOLDBH_00120					HHFDFLDI_00120		KGNJDNOE_00120
group_49	aacA4	Aminoglycoside N(6')-acetyltransferase type 1	22	22	1	1	17	1	15		599	599	599				GBFOINEM_00119		BCJBKFPJ_00117	IILMGPFM_00117			AEMJGAPP_00119	CDDPADKH_00119	PLOJAAKG_00118				CHNDOLLN_00118				MDKCGGHP_00118		NMJPCHND_00118		AFJNJBID_00119		JIEOLDBH_00118					HHFDFLDI_00118		KGNJDNOE_00118
group_58		hypothetical protein	17	17	1	1	78	3	2		176	176	176				GBFOINEM_00005	CNEBHCLE_00005					AEMJGAPP_00005	CDDPADKH_00005	PLOJAAKG_00101				CHNDOLLN_00101				MDKCGGHP_00101		NMJPCHND_00101		AFJNJBID_00005		JIEOLDBH_00101					HHFDFLDI_00101		KGNJDNOE_00101
group_53		hypothetical protein	16	16	1	1	61	1	23		167	167	167	DIBCJOKD_00114	GEGCILNK_00115	EAABAMHA_00115	GBFOINEM_00127	CNEBHCLE_00127			PDHEDHJO_00115	BDNOGJDI_00115	AEMJGAPP_00127	CDDPADKH_00127		BICDLLCC_00115	MGMLLMHA_00115										AFJNJBID_00127										HKGENFCN_00115	MPNBACFB_00115	DHELFPHN_00115
group_62		hypothetical protein	8	8	1	1	134	12	1		101	101	101															FBCHDOFE_00044			HHOBNPJG_00044					CLFDKHLF_00066		DNPFJFKK_00044			LDEBDBFM_00059	BFINLDGF_00066			ICJJCNNC_00066
group_63		hypothetical protein	8	8	1	1	58	11	2		239	239	239															FBCHDOFE_00093			HHOBNPJG_00093					CLFDKHLF_00017		DNPFJFKK_00093			LDEBDBFM_00010	BFINLDGF_00017			ICJJCNNC_00017
xerD		Tyrosine recombinase XerD	8	8	1	1	57	11	1		326	326	326															FBCHDOFE_00094			HHOBNPJG_00094					CLFDKHLF_00016		DNPFJFKK_00094			LDEBDBFM_00009	BFINLDGF_00016			ICJJCNNC_00016
group_65		hypothetical protein	8	8	1	1	60	2	3	Hypothetical protein with no hits to refseq/uniprot/clusters/cdd/tigrfams/pfam overlapping another protein with hits	263	263	263															FBCHDOFE_00104			HHOBNPJG_00104					CLFDKHLF_00006		DNPFJFKK_00104			LDEBDBFM_00109	BFINLDGF_00006			ICJJCNNC_00006
group_51	bla_2	Beta-lactamase CTX-M-1	7	7	1	1	28	1	18		875	875	875				GBFOINEM_00115	CNEBHCLE_00115					AEMJGAPP_00115	CDDPADKH_00115									MDKCGGHP_00122				AFJNJBID_00115
group_3		Tn3 family transposase Tn2	6	6	1	1	7	1	28		962	1433	1354				GBFOINEM_00121	CNEBHCLE_00121					AEMJGAPP_00121	CDDPADKH_00121													AFJNJBID_00121
group_37		hypothetical protein	6	6	1	1	63	1	22		383	422	389				GBFOINEM_00126	CNEBHCLE_00126					AEMJGAPP_00126	CDDPADKH_00126													AFJNJBID_00126
bla_3		Beta-lactamase OXA-1	6	6	1	1	16	1	9		422	875	799				GBFOINEM_00118	CNEBHCLE_00118					AEMJGAPP_00118	CDDPADKH_00118													AFJNJBID_00118
group_57		hypothetical protein	5	5	1	1	77	3	1		131	131	131				GBFOINEM_00004	CNEBHCLE_00004					AEMJGAPP_00004	CDDPADKH_00004													AFJNJBID_00004
group_59		hypothetical protein	5	5	1	1	8	1	16		194	194	194				GBFOINEM_00113	CNEBHCLE_00113					AEMJGAPP_00113	CDDPADKH_00113													AFJNJBID_00113
group_60		hypothetical protein	5	5	1	1	5	1	20		194	194	194				GBFOINEM_00122	CNEBHCLE_00122					AEMJGAPP_00122	CDDPADKH_00122													AFJNJBID_00122
group_31		hypothetical protein	4	4	1	1	25	1	4		626	626	626	DIBCJOKD_00104																																	HKGENFCN_00105	MPNBACFB_00105	DHELFPHN_00105
group_10		IS6 family transposase IS15DII	2	2	1	1	2	1	8		329	716	522
group_6	bla_2	Beta-lactamase OXA-1	2	2	1	1	12	1	10		488	875	681
group_11		hypothetical protein	1	1	1	1	1	1	7		269	269	269
group_147		IS6 family transposase IS26	1	1	1	1	4	1	14		704	704	704																				MDKCGGHP_00125
group_148		IS6 family transposase IS26	1	1	1	1	20	1	34		704	704	704																				MDKCGGHP_00129
group_150		IS6 family transposase IS26	1	1	1	1	13	1	2		704	704	704
group_151		IS6 family transposase IS26	1	1	1	1	14	1	1		704	704	704
group_2		Tn3 family transposase Tn2	1	1	1	1	3	1	13		1433	1433	1433																				MDKCGGHP_00124
group_32		hypothetical protein	1	1	1	1	65	1	21		647	647	647	DIBCJOKD_00112
group_35		hypothetical protein	1	1	1	1	27	1	17		332	332	332																				MDKCGGHP_00123
group_4		hypothetical protein	1	1	1	1	6	1	27		440	440	440
cat_2		Chloramphenicol acetyltransferase	1	1	1	1	21	1	35		548	548	548																				MDKCGGHP_00128
aacA4_2		Aminoglycoside N(6')-acetyltransferase type 1	1	1	1	1	18	1	31		599	599	599					CNEBHCLE_00119
group_66		hypothetical protein	1	1	1	1	59	2	4		401	401	401																												LDEBDBFM_00110
bla_4		Beta-lactamase OXA-1	1	1	1	1	22	1	36		875	875	875																				MDKCGGHP_00127
[truncated: 17 more columns]
